# Supplementary material for: Disrupting NtrC function reveals unexpected robustness in a central cell cycle regulatory network
Source: mBio. 2025 Aug 18;16(9):e01962-25. doi: 10.1128/mbio.01962-25 (PMC12421884; doi:10.1128/mbio.01962-25)
Supplement: Table S1 — cckAts suppressors. [file mbio.01962-25-s0002.xlsx]

## Sheet: Tabls S1-description
Table S1. Spontaneous mutations identified in 26 cckA(ts) strains that grow at the restrictive temperature.
BreSeq analysis of whole genome sequencing of the parental cckA(ts) strain and suppressor strains that grow at the restrictive temperature. Differences from the parental strain are shown.
Strains are indicated in columns. Mutant alleles are indicated in rows. Filled black cells indicate a mutation is present.
The parental cckA(ts) mutations shown at the top of the table were present in all strains.
Mutations listed in Figure 1B in the main text are in boldface and highlighted in grey. These reflect genes in which mutations arose in multiple independent suppressor strains and/or which bore the only mutations in a suppressor strain.

## Sheet: cckA(ts) suppressors
position	mutation	cckAts parent strain	cckAts sup4	cckAts sup18	cckAts sup19	cckAts sup25	cckAts sup13	cckAts sup22	cckAts sup14	cckAts sup28	cckAts sup26	cckAts sup30	cckAts sup27	cckAts sup24	cckAts sup6	cckAts sup10	cckAts sup29	cckAts sup8	cckAts sup23	cckAts sup12	cckAts sup9	cckAts sup11	cckAts sup15	cckAts sup20	cckAts sup21	cckAts sup16	cckAts sup17	cckAts sup3	annotation	gene	description
1237188	T→A	1	1	1	1	1	1	1	1	1	1	1	1	1	1	1	1	1	1	1	1	1	1	1	1	1	1	1	I484N (ATT→AAT)	cckA →	sensory transduction histidine kinase/receiver protein CckA
1237190	C→G	1	1	1	1	1	1	1	1	1	1	1	1	1	1	1	1	1	1	1	1	1	1	1	1	1	1	1	P485A (CCG→GCG)	cckA →	sensory transduction histidine kinase/receiver protein CckA
34051	A→T					1																							K153* (AAG→TAG)	CCNA_00030 →	Ribonuclease T2
96470	T→G							1																					noncoding (115/129 nt)	CCNA_R0002 ←	small non‑coding RNA
294064	C→T																		1										L168L (CTG→CTA)	fmt ←	methionyl‑tRNA formyltransferase
466406	C→T										1																		P530S (CCG→TCG)	CCNA_00456 →	beta‑N‑acetylhexosaminidase
486224	G→A																								1				R302C (CGC→TGC)	fcl ←	GDP‑L‑fucose synthase Fcl
547903	C→T		1																										P25S (CCG→TCG)	rpoB →	DNA‑directed RNA polymerase subunit beta
549053	T→C			1	1	1																							V408A (GTG→GCG)	rpoB →	DNA‑directed RNA polymerase subunit beta
549541	A→G						1																						T571A (ACG→GCG)	rpoB →	DNA‑directed RNA polymerase subunit beta
551840	T→G							1																					F1337C (TTC→TGC)	rpoB →	DNA‑directed RNA polymerase subunit beta
814175	C→G									1																			noncoding (11/141 nt)	CCNA_R0119 ←	small non‑coding RNA
841780	A→G								1																				intergenic (‑94/‑58)	CCNA_00780 ← / → cpdR	N‑formylglutamate deformylase/two‑component receiver protein CpdR
841848	T→C									1																			I4T (ATC→ACC)	cpdR →	two‑component receiver protein CpdR
841977	T→A										1	1																	L47Q (CTG→CAG)	cpdR →	two‑component receiver protein CpdR
842076	+G												1																coding (239/357 nt)	cpdR →	two‑component receiver protein CpdR
842252	(C)5→6													1															intergenic (+58/‑52)	cpdR → / → CCNA_R0015	two‑component receiver protein CpdR/tRNA‑Val
886807	(G)6→7	1		1	1	1		1	1	1	1	1	1	1			1		1				1	1	1	1	1		coding (19/609 nt)	CCNA_00825 ←	2‑dehydro‑3‑deoxy‑6‑phosphogalactonate aldolase
921645	(G)16→15									1							1												noncoding (75/108 nt)	CCNA_R0123 ←	small non‑coding RNA
955731	G→A			1	1																								R171H (CGC→CAC)	CCNA_00878 →	DEAD/DEAH box helicase
962892	A→C																			1									intergenic (‑39/+153)	osrP ← / ← CCNA_00883	stress regulated protein OsrP/Ubiquinone biosynthesis O‑methyltransferase
986041	A→T																				1								V119E (GTG→GAG)	CCNA_00905 ←	exonuclease‑endonuclease‑phosphatase (EEP1) protein
997060	C→T					1																							D199D (GAC→GAT)	CCNA_00920 →	DUF4167 domain‑containing protein
997066	T→C					1																							P201P (CCT→CCC)	CCNA_00920 →	DUF4167 domain‑containing protein
997078	T→C					1																							R205R (CGT→CGC)	CCNA_00920 →	DUF4167 domain‑containing protein
997081	T→G					1																							P206P (CCT→CCG)	CCNA_00920 →	DUF4167 domain‑containing protein
997084	T→C					1																							R207R (CGT→CGC)	CCNA_00920 →	DUF4167 domain‑containing protein
997087	C→T					1																							D208D (GAC→GAT)	CCNA_00920 →	DUF4167 domain‑containing protein
1022460	T→A																				1								D198E (GAT→GAA)	CCNA_00944 →	flagellar hook length determination protein
1095410	A→C																				1								E33A (GAG→GCG)	CCNA_01015 →	multicopper oxidase PcoA
1236737	C→A																		1										R334S (CGT→AGT)	cckA →	sensory transduction histidine kinase/receiver protein CckA
1363924	A→C								1																1				P147P (CCT→CCG)	CCNA_01238 ←	EF‑hand domain protein
1524471	C→T											1																	noncoding (82/83 nt)	CCNA_R0140 ←	small non‑coding RNA
1563800	T→C																				1								F292S (TTC→TCC)	recJ →	single‑stranded‑DNA‑specific exonuclease recJ
1816162	A→T																						1						N71Y (AAC→TAC)	CCNA_01689 →	inosine‑5'‑monophosphate dehydrogenase
1816609	G→A																							1	1				A220T (GCC→ACC)	CCNA_01689 →	inosine‑5'‑monophosphate dehydrogenase
1831402	A→T																						1						V40D (GTC→GAC)	CCNA_01699 ←	LacI‑family transcriptional regulator
1941096	T→C																			1									L424P (CTG→CCG)	ntrC →	nitrogen assimilation regulatory protein NtrC
1941161	G→C																				1	1							A446P (GCC→CCC)	ntrC →	nitrogen assimilation regulatory protein NtrC
1997369	G→C			1	1																								A421G (GCC→GGC)	CCNA_01863 ←	outer membrane efflux protein
2044303	C→T											1																	A21A (GCG→GCA)	CCNA_01901 ←	RipA‑family peptidoglycan hydrolase
2064144	C→T							1																					A947T (GCC→ACC)	mfd ←	transcription‑repair coupling factor Mfd
2165540	G→A											1																	H262H (CAC→CAT)	nuoL ←	NADH‑quinone oxidoreductase chain L
2268898	A→T																						1						L202Q (CTG→CAG)	CCNA_02118 ←	ATP‑dependent helicase, dinG family
2375783	G→A																											1	P67L (CCG→CTG)	CCNA_02227 ←	LysR‑family transcriptional regulator
2401456	A→T																						1						L289H (CTC→CAC)	CCNA_02252 ←	methylcrotonyl‑CoA carboxylase carboxyl transferase subunit
2590004	T→A																				1								V25E (GTG→GAG)	CCNA_02449 →	YjfK family protein
2590028	T→A																				1								L33Q (CTG→CAG)	CCNA_02449 →	YjfK family protein
3026719	C→G			1	1	1	1	1	1		1	1	1		1	1		1			1	1	1						intergenic (‑4/+71)	CCNA_02878 ← / ← CCNA_02879	hypothetical protein/genetic exchange related protein
3030603	C→G			1	1	1					1					1							1		1	1	1		intergenic (+147/+63)	CCNA_02881 → / ← CCNA_02882	oxoglutarate semialdehyde dehydrogenase/cbb3‑type cytochrome C oxidase, subunit III
3158574	A→T																					1							K141* (AAG→TAG)	CCNA_03004 →	nucleoside/nucleotide kinase
3227921	2 bp→AC																				1								intergenic (+142/‑36)	CCNA_03076 → / → CCNA_03077	excinuclease ABC subunit B/hypothetical protein
3255810	C→G																					1							intergenic (+158/+18)	CCNA_03104 → / ← CCNA_03105	3‑dehydroquinate synthase/DnaJ domain protein
3279380	T→C																	1											T90A (ACC→GCC)	ctrA ←	Cell cycle transcriptional regulator CtrA
3279625	T→C													1	1	1	1												D8G (GAT→GGT)	ctrA ←	Cell cycle transcriptional regulator CtrA
3340097	G→A											1																	D17D (GAC→GAT)	CCNA_03180 ←	enoyl‑CoA hydratase/isomerase
3592760	G→C									1																			A63G (GCC→GGC)	CCNA_03907 ←	hypothetical protein
3710763	C→A										1																		L79L (CTC→CTA)	fzeB →	esterase lipase family protein FzeB
3785412	G→A																		1										noncoding (128/173 nt)	osrA →	antisense sRNA osrA
3794588	(C)6→7						1																						noncoding (892/2793 nt)	CCNA_R0084 ←	23S ribosomal RNA
3947271	G→C																					1							intergenic (‑122/+49)	CCNA_03780 ← / ← acnA	thioredoxin‑like protein/aconitate hydratase
4022492	A→T																									1	1		V154E (GTG→GAG)	cenR ←	two‑component response regulator cenR
