# Supplementary material for: Disrupting NtrC function reveals unexpected robustness in a central cell cycle regulatory network
Source: mBio. 2025 Aug 18;16(9):e01962-25. doi: 10.1128/mbio.01962-25 (PMC12421884; doi:10.1128/mbio.01962-25)
Supplement: Table S2 — Glutamine mutants. [file mbio.01962-25-s0003.xlsx]

## Sheet: Table S2-description
Table S2. Spontaneous mutations in cckA(ts) strains bearing ntrC mutations that grow in the presence of glutamine.
Mutations in ntrC (∆, L424P, or A446P) rescue the growth defect of cckA(ts) stains at the restrictive temperature in standard growth medium. However, addition of 9.8 mM glutamine ablates the growth rescue conferred by ntrC mutation. Spontaneous mutations relieve the effect of glutamine.
BreSeq analysis of whole genome sequencing of ten different glutamine insensitive strains isolated from different cckA(ts) ntrC mutant genotype confirmed the presence of the parental mutations in each strain. Extragenic mutations identifed are summarized in this table.
Strains are indicated in columns. Mutant alleles are indicated in rows. Filled black cells indicate a mutation is present.
Mutations in CCNA_01242 are highlighted in grey and depicted in Figure 4A .

## Sheet: mutations
chromosome position	mutation	cckA(ts) ∆ntrC sup1	cckA(ts) ∆ntrC sup2	cckA(ts) ∆ntrC sup3	cckA(ts) ntrC(L424P) sup1	cckA(ts) ntrC(L424P) sup2	cckA(ts) ntrC(L424P) sup3	cckA(ts) ntrC(L424P) sup4	cckA(ts) ntrC(A446P) sup1	cckA(ts) ntrC(A446P) sup2	cckA(ts) ntrC(A446P) sup3	annotation	gene	description
265729	A→T			1								F6Y (TTC→TAC)	pbpX ←	multimodular transpeptidase‑transglycosylase PbpX
412025	T→A			1								F325Y (TTC→TAC)	CCNA_00395 →	feruloyl‑CoA synthetase
431261	C→T			1								P177S (CCG→TCG)	CCNA_00419 →	fasciclin domain cell surface protein
553309	A→T								1			H432L (CAC→CTC)	CCNA_00537 →	DNA‑directed RNA polymerase beta' chain
965571	C→G					1						A212G (GCC→GGC)	CCNA_00886 →	aspartokinase
1269037	T→A	1										V173D (GTC→GAC)	CCNA_01161 →	proton/sodium‑glutamate symport protein
1311823	T→A	1										K246* (AAG→TAG)	CCNA_01191 ←	transporter, major facilitator superfamily SucD
1313116	T→A	1										G121G (GGA→GGT)	CCNA_01192 ←	fructokinase SucC
1364161	Δ8,323 bp				1	1	1					8.3 kb deletion	[CCNA_01238]-CCNA_01244	Δ [CCNA_01238]-CCNA_01244
1367924	T→A										1	T427S (ACC→TCC)	CCNA_01242 ←	amino acid permease
1367967	+C							1				coding (1236/1596 nt)	CCNA_01242 ←	amino acid permease
1368029	T→A		1									K392* (AAG→TAG)	CCNA_01242 ←	amino acid permease
1368665	T→A			1								N180Y (AAC→TAC)	CCNA_01242 ←	amino acid permease
1369178	T→A	1										K9* (AAA→TAA)	CCNA_01242 ←	amino acid permease
1369180	A→T									1		L8* (TTG→TAG)	CCNA_01242 ←	amino acid permease
1398906	T→A			1								L146H (CTC→CAC)	CCNA_01271 →	MarR‑family transcriptional regulator
1831592	T→A			1								intergenic (‑72/‑106)	CCNA_01699 ← / → CCNA_01700	LacI‑family transcriptional regulator/3‑ketohexose transporter
2373987	A→T									1		V224E (GTG→GAG)	CCNA_02225 ←	ArsR family/SAM‑dependent transcriptional regulator
2770744	A→T	1										V238E (GTG→GAG)	CCNA_02622 ←	M61 glycyl aminopeptidase
3026719	C→G	1		1								intergenic (‑4/+71)	CCNA_02878 ← / ← CCNA_02879	hypothetical protein/genetic exchange related protein
3030603	C→G					1						intergenic (+147/+63)	CCNA_02881 → / ← CCNA_02882	oxoglutarate semialdehyde dehydrogenase/cbb3‑type cytochrome C oxidase, subunit III
3585859	T→A								1			S12T (TCT→ACT)	CCNA_03420 →	hypothetical protein
3593688	T→A								1			E99V (GAA→GTA)	CCNA_03429 ←	HAD family phosphatase
3958747	(C)9→10										1	intergenic (+174/‑53)	CCNA_03794 → / → CCNA_03795	TRIC cation channel family protein/tellurium resistance protein terB
