# Supplementary material for: Disrupting NtrC function reveals unexpected robustness in a central cell cycle regulatory network
Source: mBio. 2025 Aug 18;16(9):e01962-25. doi: 10.1128/mbio.01962-25 (PMC12421884; doi:10.1128/mbio.01962-25)
Supplement: Table S3 — RNAseq data. [file mbio.01962-25-s0004.xlsx]

## Sheet: Table Key
Table S3. RNA sequencing data, measuring the impact of loss of cckA function (cckA(ts), loss of ntrC function point mutants, and the effect of ntrC mutations on transcriptional dysregulation caused by shifting cckA(ts) to the restricitive temperature (37 C).
Tab 2: Expression browser output from CLS Genomics Workbench with differential expression statistics for all pairwise comparisons and total counts, RPKM, TPM, and CPM normalized counts for each sample.
Tab 3: Genes differentially regulated in cckA(ts) compared to WT. Cutoff for inclusion: ∣(FoldChange)∣>3 and FDR-adjusted p-value < 10e-6
Tab 4: Genes differentially regulated in ∆ntrC compared to WT. Cutoff for inclusion: ∣(FoldChange)∣>3 and FDR-adjusted p-value < 10e-6
Tab 5: Genes differentailly regulated in cckA(ts) OR ∆ntrC compared to WT. Cutoff for inclusion: ∣(FoldChange)∣>3 and FDR-adjusted p-value < 10e-6
Tab 6: Genes in tab 5 hierarchically clustered by log2(fold change) - presented in Figure 7C.
Tab 7: Genes presented in Figure 7D. Log2(fold change) relative to WT, or relative to cckA(ts), and RPKM values are provided.
Strain Key:
SCR_356	wild-type Caulobacter NA1000 replicate 1
SCR_357	wild-type Caulobacter NA1000 replicate 2
SCR_358	cckAts replicate 1
SCR_359	cckAts replicate 2
SCR_360	cckAts replicate 3
SCR_361	∆ntrC replicate 1
SCR_362	∆ntrC replicate 2
SCR_363	∆ntrC replicate 3
SCR_364	cckAts-∆ntrC replicate 1
SCR_365	cckAts-∆ntrC replicate 2
SCR_366	cckAts-∆ntrC replicate 3
SCR_367	ntrC(L424P) replicate 1
SCR_368	ntrC(L424P) replicate 2
SCR_369	ntrC(L424P) replicate 3
SCR_370	cckAts-ntrC(L424P) replicate 1
SCR_371	cckAts-ntrC(L424P) replicate 2
SCR_372	cckAts-ntrC(L424P) replicate 3
SCR_373	ntrC(A446P) replicate 1
SCR_374	ntrC(A446P) replicate 2
SCR_375	ntrC(A446P) replicate 3
SCR_376	cckAts-ntrC(A446P) replicate 1
SCR_377	cckAts-ntrC(A446P) replicate 2
SCR_378	cckAts-ntrC(A446P) replicate 3
Note:
Wild-type and ∆ntrC transcriptome data are from North H. et al., 2023. The Caulobacter NtrB-NtrC two-component system bridges nitrogen assimilation and cell development. J Bacteriol. 205: e0018123.
cckA(ts) strain is from Jacobs, C. et al., 1999. Cell cycle-dependent polar localization of an essential bacterial histidine kinase that controls DNA replication and cell division. Cell. 97: 111-20.

## Sheet: Expression Browser
Table row	Gene	CB15 locus tag	Product	Region	cckAts vs. WT - Max group means	cckAts vs. WT - Log2 fold change	cckAts vs. WT - FDR p-value	delNtrC vs. WT - Max group means	delNtrC vs. WT - Log2 fold change	delNtrC vs. WT - FDR p-value	cckAts-delNtrC vs. WT - Max group means	cckAts-delNtrC vs. WT - Log2 fold change	cckAts-delNtrC vs. WT - FDR p-value	L424P vs. WT - Max group means	L424P vs. WT - Log2 fold change	L424P vs. WT - FDR p-value	cckAts-L424P vs. WT - Max group means	cckAts-L424P vs. WT - Log2 fold change	cckAts-L424P vs. WT - FDR p-value	A446P vs. WT - Max group means	A446P vs. WT - Log2 fold change	A446P vs. WT - FDR p-value	cckAts-A446P vs. WT - Max group means	cckAts-A446P vs. WT - Log2 fold change	cckAts-A446P vs. WT - FDR p-value	delNtrC vs. cckAts - Max group means	delNtrC vs. cckAts - Log2 fold change	delNtrC vs. cckAts - FDR p-value	cckAts-delNtrC vs. cckAts - Max group means	cckAts-delNtrC vs. cckAts - Log2 fold change	cckAts-delNtrC vs. cckAts - FDR p-value	L424P vs. cckAts - Max group means	L424P vs. cckAts - Log2 fold change	L424P vs. cckAts - FDR p-value	cckAts-L424P vs. cckAts - Max group means	cckAts-L424P vs. cckAts - Log2 fold change	cckAts-L424P vs. cckAts - FDR p-value	A446P vs. cckAts - Max group means	A446P vs. cckAts - Log2 fold change	A446P vs. cckAts - FDR p-value	cckAts-A446P vs. cckAts - Max group means	cckAts-A446P vs. cckAts - Log2 fold change	cckAts-A446P vs. cckAts - FDR p-value	cckAts-delNtrC vs. delNtrC - Max group means	cckAts-delNtrC vs. delNtrC - Log2 fold change	cckAts-delNtrC vs. delNtrC - FDR p-value	L424P vs. delNtrC - Max group means	L424P vs. delNtrC - Log2 fold change	L424P vs. delNtrC - FDR p-value
1	CCNA_R0094			complement(1..182)	54.6971	0.131151	0.703777	44.7507	-0.223617	0.510601	44.7507	-0.486574	0.0818332	44.7507	-0.11504	0.762401	44.7507	-0.486912	0.0785407	44.7507	-0.238505	0.44909	44.7507	-0.206258	0.482221	54.6971	-0.354768	0.147497	54.6971	-0.617725	0.0122207	54.6971	-0.246191	0.33103	54.6971	-0.618063	0.0120386	54.6971	-0.369656	0.123383	54.6971	-0.337409	0.173961	32.1175	-0.262957	0.394483	35.5377	0.108577	0.919098
2	CCNA_00001	CC_0001	ATP/GTP-binding protein	202..1107	201.257	0.274218	0.155658	166.129	0.412724	0.0280877	173.061	0.371206	0.0352051	167.955	0.382651	0.0474409	149.109	0.259832	0.153157	162.878	0.316794	0.0975987	156.675	0.421521	0.0140821	201.257	0.138506	0.403225	201.257	0.0969878	0.613694	201.257	0.108433	0.533371	201.257	-0.0143858	0.947369	201.257	0.0425759	0.815854	201.257	0.147303	0.383154	173.061	-0.0415186	0.85101	167.955	-0.0300733	0.967489
3	CCNA_00002	CC_0002	septum formation protein Maf	1104..1703	237.119	0.285806	0.0815868	200.424	0.45759	0.0040578	207.151	0.404001	0.00752373	188.463	0.321514	0.0583927	174.201	0.114074	0.505218	177.004	0.212277	0.215802	174.201	0.234078	0.135935	237.119	0.171784	0.219593	237.119	0.118195	0.455618	237.119	0.035708	0.828765	237.119	-0.171732	0.252906	237.119	-0.0735291	0.626314	237.119	-0.0517279	0.747086	207.151	-0.0535892	0.77358	200.424	-0.136076	0.782256
4	CCNA_00003	CC_0003	shikimate 5-dehydrogenase	1700..2557	70.891	0.229782	0.290021	54.0694	0.103372	0.682731	54.0694	0.0186366	0.938167	54.0694	0.179016	0.454187	54.0694	-0.00485285	0.983348	54.0694	0.0319722	0.908439	54.0694	0.122997	0.558376	70.891	-0.12641	0.487079	70.891	-0.211146	0.263904	70.891	-0.0507666	0.802607	70.891	-0.234635	0.202366	70.891	-0.19781	0.260682	70.891	-0.106785	0.577047	49.2171	-0.0847353	0.715169	52.8291	0.0756437	0.919098
5	CCNA_00004	CC_0004	dephospho-CoA kinase	2559..3158	86.8319	0.298943	0.120942	63.176	-0.0294289	0.915969	63.176	-0.0901504	0.670915	63.176	0.0556844	0.830329	63.176	-0.0363876	0.864285	63.176	0.0144189	0.955845	63.176	-0.117514	0.551936	86.8319	-0.328372	0.0363287	86.8319	-0.389094	0.0166557	86.8319	-0.243259	0.13386	86.8319	-0.335331	0.0402955	86.8319	-0.284524	0.0721756	86.8319	-0.416458	0.00781248	53.3449	-0.0607215	0.784397	56.9024	0.0851132	0.904336
6	dnaQ	CC_0005	DNA polymerase III, epsilon chain	3190..3903	762.505	1.05684	3.49934e-06	328.405	-0.295162	0.290551	446.393	0.596764	0.0112246	328.405	-0.119957	0.717437	426.556	0.636435	0.00638267	328.405	-0.326325	0.2206	375.709	0.542789	0.0201921	762.505	-1.352	4.54989e-12	762.505	-0.460074	0.0363739	762.505	-1.17679	2.39352e-09	762.505	-0.420402	0.05706	762.505	-1.38316	1.38033e-12	762.505	-0.514049	0.0144257	446.393	0.891926	1.61178e-05	260.526	0.175205	0.830648
7	CCNA_00006	CC_0006	enoyl-CoA hydratase	4022..4810	148.025	-0.474239	0.0829966	148.025	-0.403942	0.163673	148.025	-0.560514	0.0286543	148.025	-0.827177	0.00190436	148.025	-1.00206	4.2607e-05	148.025	-0.49018	0.0757708	148.025	-1.21601	4.60857e-07	118.722	0.0702977	0.78266	118.722	-0.0862745	0.767583	118.722	-0.352938	0.13386	118.722	-0.527822	0.0250612	118.722	-0.0159412	0.954698	118.722	-0.741772	0.000872558	93.6486	-0.156572	0.595366	93.6486	-0.423235	0.513097
8	CCNA_R0095			complement(4292..4950)	291.361	-0.0625088	0.820771	273.012	0.234229	0.333902	273.012	-0.0647482	0.796111	273.012	0.105241	0.711942	273.012	0.127323	0.58007	273.012	0.142834	0.565024	273.012	0.238211	0.264259	291.361	0.296738	0.105576	291.361	-0.00223936	0.993847	291.361	0.16775	0.398323	291.361	0.189832	0.358971	291.361	0.205343	0.279556	291.361	0.30072	0.106765	268.21	-0.298977	0.14785	268.21	-0.128988	0.861903
9	CCNA_00007	CC_0007	SSU ribosomal protein S20P	4960..5235	2434.97	-0.686521	0.00421039	2434.97	-0.392975	0.142015	2434.97	-1.04053	3.65577e-06	2434.97	-0.285526	0.316438	2434.97	-0.506983	0.0326437	2434.97	-0.549153	0.0281052	2434.97	-0.535149	0.0218232	1686.73	0.293546	0.174144	1686.73	-0.354012	0.119795	1721.14	0.400996	0.0599249	1686.73	0.179538	0.466962	1686.73	0.137369	0.550798	1686.73	0.151372	0.519944	1557.3	-0.647558	0.0027578	1721.14	0.107449	0.908544
10	dnaA	CC_0008	chromosome replication initiator protein DnaA	5636..7108	1285.11	0.236162	0.220107	978.047	0.138717	0.517736	1357.29	0.628065	0.000135316	978.047	-0.0966429	0.683622	1432.23	0.813604	5.12701e-07	978.047	-0.113934	0.587791	1366.69	0.829163	2.67458e-07	1285.11	-0.0974445	0.556993	1357.29	0.391903	0.0122926	1285.11	-0.332805	0.0287104	1432.23	0.577442	0.000119978	1285.11	-0.350096	0.0205493	1366.69	0.593001	5.42034e-05	1357.29	0.489348	0.0016128	903.043	-0.23536	0.612869
11	alkB	CC_0009	alkylated DNA repair protein AlkB	complement(7170..7790)	27.3594	0.154819	0.577162	21.9441	-0.162583	0.578543	21.9441	-0.144802	0.580397	21.9441	0.0258639	0.942689	22.127	0.271754	0.247282	21.9441	-0.10564	0.711612	23.0242	0.412405	0.0647912	27.3594	-0.317402	0.119126	27.3594	-0.299622	0.166607	27.3594	-0.128956	0.562034	27.3594	0.116934	0.623618	27.3594	-0.26046	0.20125	27.3594	0.257585	0.208078	17.8677	0.0177806	0.954946	19.3195	0.188447	0.802255
12	dnaK	CC_0010	chaperone protein DnaK	8165..10060	1489.97	-0.105582	0.754993	1436.19	-0.461382	0.110685	1436.19	-0.438437	0.101688	1436.19	-0.190023	0.579683	1436.19	-0.302683	0.271485	1436.19	-0.552904	0.0455787	1436.19	-0.348906	0.19142	1489.97	-0.355801	0.128772	1489.97	-0.332855	0.189302	1489.97	-0.0844412	0.75753	1489.97	-0.197101	0.464407	1489.97	-0.447322	0.0534154	1489.97	-0.243324	0.325759	947.939	0.0229453	0.946975	1080.73	0.27136	0.727054
13	dnaJ	CC_0011	chaperone protein DnaJ	10223..11380	256.242	0.0175976	0.962199	226.801	-0.646387	0.0209137	226.801	-0.602285	0.0215072	226.801	-0.305353	0.336113	226.801	-0.498398	0.0606858	226.801	-0.645964	0.018887	226.801	-0.644449	0.0121942	256.242	-0.663985	0.00325602	256.242	-0.619882	0.00946315	256.242	-0.322951	0.186703	256.242	-0.515996	0.0330119	256.242	-0.663561	0.00343167	256.242	-0.662046	0.00392633	133.703	0.0441029	0.897213	158.249	0.341034	0.641388
14	mutS	CC_0012	DNA mismatch repair protein MutS	11467..14178	112.787	0.112672	0.655196	93.5897	-0.0275785	0.92654	93.5897	0.00328554	0.986751	93.5897	-0.159972	0.527995	93.5897	-0.319598	0.111546	93.5897	0.0139908	0.9585	93.5897	-0.359161	0.0674928	112.787	-0.14025	0.450397	112.787	-0.109386	0.610238	112.787	-0.272644	0.128479	112.787	-0.43227	0.0154276	112.787	-0.0986809	0.608353	112.787	-0.471833	0.005942	84.3453	0.030864	0.90262	76.8665	-0.132393	0.846842
15	CCNA_R0096			13417..13499	0	N/A	N/A	0	N/A	N/A	0	N/A	N/A	0	N/A	N/A	0	N/A	N/A	0	N/A	N/A	0	N/A	N/A	0	N/A	N/A	0	N/A	N/A	0	N/A	N/A	0	N/A	N/A	0	N/A	N/A	0	N/A	N/A	0	N/A	N/A	0	N/A	N/A
16	glnD	CC_0013	protein-PII uridylyltransferase	14199..17021	98.5876	-0.769539	3.29308e-06	98.5876	0.0257602	0.923626	98.5876	-0.865604	9.38952e-08	98.5876	0.035815	0.889588	98.5876	-0.72031	1.18307e-05	98.5876	-0.0187791	0.938358	98.5876	-0.827239	3.50161e-07	84.2495	0.795299	2.96279e-08	64.4515	-0.0960653	0.614246	87.3939	0.805354	2.15744e-08	64.4515	0.0492293	0.806929	85.3664	0.75076	1.80896e-07	64.4515	-0.0577003	0.750469	84.2495	-0.891364	8.43645e-10	87.3939	0.0100548	0.993828
17	moaC	CC_0014	molybdenum cofactor biosynthesis protein C	complement(17018..17494)	77.6759	0.0248159	0.927259	68.3858	-0.495944	0.0266642	68.3858	-0.201126	0.374696	68.3858	-0.181527	0.489069	68.3858	-0.1047	0.653779	68.3858	-0.226827	0.338276	68.3858	-0.216012	0.322716	77.6759	-0.52076	0.00375205	77.6759	-0.225942	0.270983	77.6759	-0.206343	0.290381	77.6759	-0.129516	0.553798	77.6759	-0.251643	0.181838	77.6759	-0.240828	0.211856	53.4896	0.294818	0.170377	52.2439	0.314417	0.570984
18	moaB	CC_0015	molybdenum cofactor biosynthesis protein B	complement(17491..18042)	156.804	0.256128	0.160144	117.673	0.0134599	0.95893	118.951	0.170414	0.346293	117.673	0.20016	0.313742	131.717	0.424875	0.00897725	117.673	0.0109807	0.959539	119.47	0.369906	0.0232341	156.804	-0.242668	0.102445	156.804	-0.0857138	0.64	156.804	-0.0559679	0.747922	156.804	0.168747	0.301307	156.804	-0.245147	0.0992617	156.804	0.113778	0.481502	118.951	0.156954	0.388421	116.423	0.1867	0.702368
19	moaE	CC_0016	molybdopterin converting factor, large subunit	complement(18043..18495)	31.7116	0.888155	0.00170597	15.4028	-0.313149	0.387003	15.4028	-0.107056	0.7626	15.4028	-0.0500957	0.908467	15.5277	0.268705	0.394246	15.4028	-0.302556	0.373759	15.4028	0.0316969	0.926811	31.7116	-1.2013	7.97563e-07	31.7116	-0.995212	5.59026e-05	31.7116	-0.938251	9.57373e-05	31.7116	-0.61945	0.0145956	31.7116	-1.19071	5.21103e-07	31.7116	-0.856458	0.000463462	12.8355	0.206092	0.554692	12.8482	0.263053	0.791333
20	moaD	CC_0017	molybdopterin converting factor, small subunit	complement(18492..18731)	30.2688	0.242593	0.53996	22.8286	-0.849527	0.0213435	22.8286	-0.735853	0.0298558	22.8286	-0.773396	0.036826	22.8286	-0.520938	0.130193	22.8286	-0.644556	0.0737068	22.8286	-1.13592	0.000729143	30.2688	-1.09212	0.000195291	30.2688	-0.978446	0.00101067	30.2688	-1.01599	0.000415336	30.2688	-0.763531	0.0108714	30.2688	-0.887148	0.00174113	30.2688	-1.37852	3.90235e-06	12.2978	0.113673	0.801467	11.5033	0.076131	0.960826
21	moaA	CC_0018	molybdenum cofactor biosynthesis protein A	complement(18735..19784)	138.967	0.733477	2.95635e-06	74.913	-0.0791437	0.722666	83.0702	0.304125	0.0701065	74.913	0.0342528	0.889588	87.3736	0.487024	0.00233978	74.913	-0.145393	0.454128	79.6443	0.43926	0.00602898	138.967	-0.812621	2.27445e-09	138.967	-0.429352	0.00332869	138.967	-0.699224	3.21526e-07	138.967	-0.246453	0.108885	138.967	-0.87887	7.0301e-11	138.967	-0.294217	0.0443091	83.0702	0.383268	0.0129471	66.0627	0.113397	0.846009
22	CCNA_00019	CC_0019	molybdopterin-guanine dinucleotide biosynthesis protein A	19815..20447	44.9562	0.228785	0.29472	35.778	0.304691	0.163566	59.0562	0.930743	1.64674e-07	47.9626	0.689994	0.000394391	59.7785	1.04894	2.98819e-09	45.6682	0.593726	0.0021788	53.1717	0.971599	4.40093e-08	44.9562	0.0759065	0.683013	59.0562	0.701958	1.31778e-05	47.9626	0.461209	0.00452759	59.7785	0.820153	2.0928e-07	45.6682	0.364941	0.0268084	53.1717	0.742814	2.68634e-06	59.0562	0.626052	0.000170189	47.9626	0.385303	0.322254
23	CCNA_00020	CC_0020	hypothetical protein	complement(20444..20668)	78.0795	-0.123649	0.708728	77.5799	0.271348	0.3723	116.75	0.765853	0.00165898	117.022	0.828586	0.0014093	152.912	1.27526	5.06434e-08	112.87	0.751193	0.0034048	133.742	1.15865	7.96618e-07	78.0795	0.394998	0.0802972	116.75	0.889502	4.13446e-05	117.022	0.952235	5.66532e-06	152.912	1.39891	1.24426e-11	112.87	0.874842	3.12372e-05	133.742	1.28229	6.66877e-10	116.75	0.494504	0.0384173	117.022	0.557238	0.23426
24	CCNA_03911		hypothetical protein	complement(20665..20778)	59.8895	-0.0566091	0.880479	56.1582	-0.557918	0.0940536	56.1582	-0.0222814	0.951004	56.1582	0.125923	0.754853	56.1582	-0.000654796	0.998292	56.1582	0.112432	0.758576	56.1582	0.298721	0.321655	59.8895	-0.501309	0.0615364	59.8895	0.0343276	0.922959	59.8895	0.182532	0.518706	59.8895	0.0559543	0.870736	59.8895	0.169041	0.535856	59.8895	0.35533	0.175656	49.8004	0.535637	0.071889	53.1009	0.683841	0.22711
25	CCNA_00021	CC_0021	putative aerobic-type carbon monoxide dehydrogenase, large subunit CoxL	complement(20840..23032)	125.833	0.32926	0.144329	94.9577	0.337713	0.147131	94.4827	0.231699	0.297417	101.966	0.39089	0.091169	95.0412	0.354283	0.0909454	116.91	0.57059	0.00739617	89.6433	0.20671	0.341673	125.833	0.00845328	0.969003	125.833	-0.0975609	0.673558	125.833	0.0616305	0.778508	125.833	0.0250232	0.920949	125.833	0.24133	0.201883	125.833	-0.12255	0.551803	94.9577	-0.106014	0.661984	101.966	0.0531772	0.953832
26	CCNA_00022	CC_0022	putative aerobic-type carbon monoxide dehydrogenase, small subunit CoxS	complement(23029..23559)	96.5505	0.497618	0.0224506	81.4296	0.660693	0.00237703	74.4283	0.432865	0.041545	70.0152	0.398655	0.092952	61.3985	0.141522	0.55152	85.7882	0.671495	0.00169187	61.3985	0.174593	0.444754	96.5505	0.163074	0.408912	96.5505	-0.0647539	0.788434	96.5505	-0.098963	0.641066	96.5505	-0.356096	0.0690156	96.5505	0.173876	0.375039	96.5505	-0.323025	0.089832	81.4296	-0.227828	0.306909	81.4296	-0.262037	0.658423
27	CCNA_00023	CC_0023	putative periplasmic protein	23742..24074	224.509	0.631685	0.0323011	129.875	0.245127	0.485322	182.005	0.647247	0.0214718	129.875	-0.216555	0.559682	129.875	0.0981189	0.764576	137.575	0.269289	0.414277	129.875	-0.157121	0.620094	224.509	-0.386558	0.128772	224.509	0.0155622	0.96463	224.509	-0.84824	0.000458973	224.509	-0.533566	0.0402324	224.509	-0.362396	0.158513	224.509	-0.788806	0.00128703	182.005	0.40212	0.15956	128.857	-0.461682	0.519024
28	CCNA_00024	CC_0024	uroporphyrin-III C-methyltransferase/Precorrin-2 dehydrogenase/Sirohydrochlorin ferrochelatase	24091..24981	62.8843	0.203726	0.545073	49.0126	-0.245286	0.470209	49.0126	0.0882165	0.791359	49.0126	-0.525532	0.0882897	49.0126	-0.535807	0.0528308	49.0126	-0.128637	0.711612	49.0126	-0.810152	0.0023364	62.8843	-0.449011	0.0651064	62.8843	-0.115509	0.710313	62.8843	-0.729258	0.00207668	62.8843	-0.739532	0.00254283	62.8843	-0.332362	0.184034	62.8843	-1.01388	1.61561e-05	46.9164	0.333502	0.243325	34.6074	-0.280246	0.74115
29	CCNA_00025	CC_0025	major facilitator superfamily transporter	complement(24991..26643)	218.88	0.0183403	0.955974	193.486	0.0107184	0.978022	193.486	-0.398244	0.111546	193.486	-0.257712	0.385618	193.486	-0.41141	0.095428	193.486	-0.0951598	0.759191	193.486	-0.476148	0.048225	218.88	-0.00762182	0.975109	218.88	-0.416584	0.066702	218.88	-0.276053	0.22318	218.88	-0.42975	0.0561101	218.88	-0.1135	0.636035	218.88	-0.494488	0.0215242	163.433	-0.408962	0.0849912	163.433	-0.268431	0.706663
30	CCNA_00026	CC_0026	PAS-family sensor histidine kinase	complement(26701..29403)	16.8122	-0.848159	0.000574022	25.8657	0.869522	0.000512494	16.8122	-1.55768	3.16441e-11	25.0333	0.77434	0.00269376	16.8122	-0.933895	9.75952e-05	33.2438	1.17005	1.1852e-06	16.8122	-1.31275	2.7822e-08	25.8657	1.71768	1.99587e-17	10.431	-0.709526	0.00194618	25.0333	1.6225	1.24356e-15	10.431	-0.0857365	0.766936	33.2438	2.01821	7.1579e-24	10.431	-0.464595	0.0429379	25.8657	-2.42721	2.25605e-32	25.8657	-0.0951826	0.920344
31	CCNA_00027	CC_0027	2OG-Fe(II) oxygenase	complement(29502..30191)	271.928	1.74644	4.85765e-06	72.4701	-0.700941	0.118535	72.4701	-0.620488	0.136093	72.4701	-0.638726	0.165797	72.4701	-0.551457	0.186006	72.4701	-0.0817901	0.884102	72.4701	-0.392812	0.353577	271.928	-2.44738	7.74244e-14	271.928	-2.36692	1.32255e-12	271.928	-2.38516	3.34626e-13	271.928	-2.29789	4.87335e-12	271.928	-1.82823	3.23703e-08	271.928	-2.13925	1.34571e-10	42.2043	0.080453	0.875569	40.3765	0.0622148	0.969026
32	CCNA_R0097			complement(30271..30354)	58.5475	1.70824	0.112326	15.9715	-3.1378	0.0145154	15.9715	-3.13883	0.00690728	15.9715	-2.93243	0.0184875	15.9715	-2.05019	0.0610483	15.9715	-1.58546	0.171677	15.9715	-2.24699	0.0408924	58.5475	-4.84604	3.33572e-06	58.5475	-4.84707	2.81321e-06	58.5475	-4.64067	2.48282e-06	58.5475	-3.75843	6.51593e-05	58.5475	-3.2937	0.000196405	58.5475	-3.95524	3.02661e-05	1.53876	-0.00102972	0.999572	1.68524	0.205369	0.97052
33	CCNA_00028	CC_0028	TonB-dependent receptor	complement(30337..32658)	2268.91	2.69645	5.4324e-06	312.881	-1.99926	0.00160794	312.881	-1.68209	0.00562424	312.881	-1.84609	0.00466848	312.881	-1.5894	0.00897496	312.881	-0.0234949	0.976181	312.881	-1.73459	0.00374962	2268.91	-4.6957	7.78312e-21	2268.91	-4.37854	1.01984e-17	2268.91	-4.54254	1.5681e-19	2268.91	-4.28585	3.73787e-17	2268.91	-2.71994	1.26751e-07	2268.91	-4.43104	2.60051e-18	87.1533	0.317168	0.663849	75.9935	0.153168	0.953832
34	CCNA_00029	CC_0029	lysine exporter protein	32914..33546	120.776	0.550056	0.00716776	73.9283	-0.123459	0.639408	73.9283	0.0377051	0.881569	73.9283	-0.195365	0.44011	73.9283	-0.148948	0.509827	73.9283	-0.154184	0.525458	73.9283	-0.185155	0.392689	120.776	-0.673515	7.96948e-05	120.776	-0.512351	0.00453754	120.776	-0.745421	1.16331e-05	120.776	-0.699004	6.69283e-05	120.776	-0.70424	3.28515e-05	120.776	-0.735211	1.96298e-05	68.0814	0.161164	0.480831	56.9172	-0.0719058	0.933522
35	CCNA_00030	CC_0030	ribonuclease T2	33595..34329	57.4216	0.439632	0.039823	37.9412	0.0663423	0.818596	44.7644	0.393872	0.0573978	37.9412	0.0615994	0.836495	44.1656	0.48444	0.0165579	37.9412	0.0980235	0.706353	44.5395	0.583037	0.00313271	57.4216	-0.37329	0.0377435	57.4216	-0.0457601	0.84625	57.4216	-0.378033	0.0357654	57.4216	0.0448075	0.85129	57.4216	-0.341609	0.0587021	57.4216	0.143405	0.466865	44.7644	0.32753	0.107868	34.1538	-0.00474297	0.995617
36	vapC	CC_0031	toxin protein VapC	complement(34312..34698)	114.583	0.844171	0.000259034	57.1908	0.164459	0.591617	94.0335	0.871191	0.000115572	63.6379	0.365327	0.181577	89.016	0.896133	7.21414e-05	65.5435	0.384244	0.14079	88.6728	0.98806	9.44473e-06	114.583	-0.679712	0.000703697	114.583	0.0270193	0.924997	114.583	-0.478845	0.0197141	114.583	0.0519614	0.850706	114.583	-0.459927	0.0249354	114.583	0.143889	0.532355	94.0335	0.706732	0.000844276	63.6379	0.200868	0.796067
37	vapB	CC_0032	antitoxin protein VapB	complement(34699..34941)	229.238	0.576397	0.00893483	137.857	0.242156	0.3508	178.664	0.529134	0.0136185	152.251	0.358986	0.146927	221.16	0.950447	3.23514e-06	177.126	0.548455	0.0150767	195.215	0.853819	2.95375e-05	229.238	-0.334241	0.0823462	229.238	-0.047263	0.850244	229.238	-0.217411	0.284352	229.238	0.374051	0.0585395	229.238	-0.0279417	0.903938	229.238	0.277422	0.158641	178.664	0.286978	0.196656	152.251	0.11683	0.888233
38	CCNA_03912		hypothetical protein	complement(35047..35667)	61.4687	0.202479	0.375522	48.7496	0.28111	0.215249	51.9942	0.272274	0.188173	49.5202	0.262479	0.256057	55.8069	0.490917	0.0109471	47.9299	0.185232	0.419135	54.5188	0.533609	0.00502671	61.4687	0.0786314	0.681382	61.4687	0.0697955	0.753548	61.4687	0.06	0.771799	61.4687	0.288438	0.115864	61.4687	-0.0172465	0.93527	61.4687	0.33113	0.0580714	51.9942	-0.00883593	0.974675	49.5202	-0.0186314	0.985315
39	pnp	CC_0034	polyribonucleotide nucleotidyltransferase	complement(35824..37962)	1263.91	-0.0394229	0.880479	1164.52	0.0167483	0.956969	1173.83	0.16895	0.445248	1164.52	-0.0671698	0.815317	1164.52	0.0853613	0.706449	1164.52	-0.292721	0.183129	1164.52	0.157222	0.463092	1263.91	0.0561712	0.776598	1263.91	0.208373	0.295342	1263.91	-0.0277468	0.899086	1263.91	0.124784	0.554908	1263.91	-0.253298	0.163302	1263.91	0.196645	0.298147	1173.83	0.152202	0.496704	986.35	-0.0839181	0.915084
40	CCNA_00034	CC_0035	SSU ribosomal protein S15P	complement(38211..38480)	6196.44	0.021655	0.935661	5472.92	-0.278473	0.226999	5472.92	0.126172	0.586417	5472.92	-0.0273613	0.929583	6217.61	0.448918	0.0240392	5472.92	-0.223089	0.330211	5652.99	0.40144	0.0432698	6196.44	-0.300128	0.0933004	6196.44	0.104517	0.638606	6196.44	-0.0490163	0.821468	6217.61	0.427263	0.0193992	6196.44	-0.244744	0.181838	6196.44	0.379785	0.0334181	5356.81	0.404645	0.0337107	4613.72	0.251111	0.658233
41	CCNA_00035	CC_0036	tRNA pseudouridine synthase B	complement(38495..39427)	1586.35	0.229822	0.357464	1212.75	0.100975	0.72788	1563.31	0.52476	0.0139691	1282.01	0.293901	0.24396	1659.84	0.714593	0.000588017	1212.75	-0.0363923	0.907335	1613.48	0.763774	0.000194002	1586.35	-0.128847	0.534915	1586.35	0.294937	0.156903	1586.35	0.0640791	0.78009	1659.84	0.48477	0.0133728	1586.35	-0.266215	0.177125	1613.48	0.533952	0.00450253	1563.31	0.423785	0.0395373	1282.01	0.192926	0.777808
42	CCNA_00036	CC_0037	ribosome-binding factor A	complement(39430..39879)	116.066	-0.0522719	0.884494	108.013	-0.425558	0.170088	108.013	-0.0859147	0.796297	108.013	-0.283483	0.398636	108.013	-0.0118272	0.971906	108.013	-0.715157	0.0118496	108.013	0.0946601	0.762541	116.066	-0.373286	0.130319	116.066	-0.0336427	0.920624	116.066	-0.231211	0.379355	116.066	0.0404448	0.905084	116.066	-0.662886	0.00499942	116.066	0.146932	0.591868	91.109	0.339644	0.233088	76.1771	0.142075	0.894368
43	CCNA_00037	CC_0038	esterase lipase family protein	complement(39980..40768)	39.9012	0.184701	0.370209	31.5446	0.0820654	0.735103	31.5446	-0.110164	0.597667	31.5446	-0.195845	0.372789	31.5446	-0.292822	0.113897	31.5446	-0.0292363	0.911032	31.5446	-0.360642	0.0461527	39.9012	-0.102636	0.550575	39.9012	-0.294865	0.078081	39.9012	-0.380546	0.0148877	39.9012	-0.477523	0.00282639	39.9012	-0.213938	0.185532	39.9012	-0.545344	0.000458163	27.9627	-0.192229	0.320531	27.9627	-0.277911	0.553189
44	CCNA_00038	CC_0039	hypothetical protein	complement(40828..41403)	107.514	0.485398	0.00727173	68.805	-0.379116	0.0554073	68.805	-0.0157155	0.945642	68.805	-0.208792	0.337628	68.805	-0.154536	0.434393	68.805	-0.374701	0.0518305	68.805	-0.193172	0.308873	107.514	-0.864514	7.34547e-09	107.514	-0.501114	0.00150707	107.514	-0.694191	3.68512e-06	107.514	-0.639934	3.49045e-05	107.514	-0.860099	5.79883e-09	107.514	-0.67857	8.28147e-06	61.1432	0.3634	0.0374257	51.5833	0.170324	0.774262
45	CCNA_00039	CC_0040	hypothetical protein	complement(41403..41921)	88.6089	-0.469276	0.26676	88.6089	-1.14158	0.0032109	88.6089	-1.08515	0.00295737	88.6089	-1.62337	1.60824e-05	88.6089	-1.53557	1.76383e-05	88.6089	-0.990725	0.0106938	88.6089	-2.17833	6.5928e-10	71.1149	-0.672304	0.0426272	71.1149	-0.61587	0.0825081	71.1149	-1.15409	0.00035072	71.1149	-1.06629	0.00145873	71.1149	-0.521448	0.124795	71.1149	-1.70905	1.12419e-07	37.4089	0.0564346	0.908273	33.5721	-0.481784	0.654602
46	CCNA_00040	CC_0041	YcxB-like membrane protein	complement(41960..42511)	142.124	0.237822	0.20315	122.19	0.432205	0.0147521	147.951	0.608649	0.000145844	130.61	0.484391	0.00637443	137.651	0.615682	0.000121675	125.011	0.399952	0.0227446	136.134	0.681883	1.65214e-05	142.124	0.194382	0.202229	147.951	0.370827	0.0145007	142.124	0.246569	0.103227	142.124	0.37786	0.0123319	142.124	0.16213	0.295455	142.124	0.444061	0.00209431	147.951	0.176445	0.322011	130.61	0.0521863	0.942605
47	CCNA_00041	CC_0042	protein translation initiation factor 2 IF-2	complement(42585..45614)	480.84	0.0353102	0.890569	421.012	0.102143	0.695548	482.762	0.351299	0.0815984	421.012	0.00280503	0.993472	425.748	0.276923	0.175217	421.012	-0.11213	0.6491	421.012	0.338093	0.0887074	480.84	0.0668323	0.730067	482.762	0.315989	0.090335	480.84	-0.0325052	0.882172	480.84	0.241613	0.204986	480.84	-0.147441	0.43066	480.84	0.302783	0.0897478	482.762	0.249157	0.221339	378.872	-0.0993375	0.897923
48	CCNA_R0098			complement(45805..46002)	488.797	0.706588	0.0728629	267.52	-0.590393	0.160704	267.52	-0.149283	0.737427	276.051	0.255934	0.60484	387.743	0.804581	0.0289928	267.52	-0.0385785	0.941089	267.52	0.260192	0.51914	488.797	-1.29698	3.27176e-05	488.797	-0.85587	0.0109451	488.797	-0.450654	0.189534	488.797	0.0979934	0.820282	488.797	-0.745166	0.0217773	488.797	-0.446396	0.192676	216.87	0.441111	0.255758	276.051	0.846327	0.222814
49	CCNA_00042	CC_0043	RNA-binding protein, YlxR family	complement(45893..46543)	99.9279	-0.589732	0.0167528	99.9279	-0.294941	0.292426	99.9279	-0.583013	0.0141116	99.9279	-0.0942218	0.782609	99.9279	-0.49652	0.0383804	99.9279	-0.702747	0.00428326	99.9279	-0.279975	0.261744	74.1442	0.294792	0.177533	74.1442	0.00671962	0.982302	80.3572	0.495511	0.0186588	74.1442	0.0932126	0.731584	74.1442	-0.113015	0.636035	74.1442	0.309758	0.162251	68.4349	-0.288072	0.251774	80.3572	0.200719	0.800289
50	nusA	CC_0044	N utilization substance protein A NusA	complement(46622..48268)	522.584	-0.746094	0.00149768	571.385	0.382874	0.150534	522.584	-0.057074	0.843116	587.135	0.385549	0.152287	522.584	-0.081231	0.765537	522.584	-0.0878784	0.772774	522.584	0.236182	0.341673	571.385	1.12897	7.06753e-09	450.604	0.68902	0.000988068	587.135	1.13164	7.39989e-09	410.092	0.664863	0.00150445	431.496	0.658216	0.00111389	483.374	0.982276	8.58877e-07	571.385	-0.439948	0.0528005	587.135	0.00267533	0.999098
51	CCNA_00044	CC_0045	ribosome maturation protein RimP	complement(48271..48846)	479.032	-0.391525	0.0629285	479.032	-0.24843	0.285163	479.032	-0.132778	0.561944	479.032	0.12911	0.631101	479.032	0.243007	0.244183	479.032	-0.283017	0.199955	479.032	0.277648	0.172255	406.999	0.143095	0.448009	406.999	0.258747	0.181006	450.5	0.520635	0.00239314	470.831	0.634532	0.000269344	406.999	0.108508	0.574953	455.608	0.669173	8.08768e-05	392.024	0.115653	0.612877	450.5	0.37754	0.379057
52	CCNA_00045	CC_0047	inorganic pyrophosphatase	49105..49638	1221.69	-0.338476	0.148458	1221.69	-0.307203	0.21079	1221.69	-0.608091	0.00358874	1221.69	-0.253702	0.322742	1221.69	-0.39461	0.0678529	1221.69	-0.627348	0.00422454	1221.69	-0.218608	0.331482	1077.56	0.0312733	0.88702	1077.56	-0.269615	0.196882	1077.56	0.0847747	0.701756	1077.56	-0.0561337	0.82275	1077.56	-0.288872	0.13715	1077.56	0.119869	0.577047	828.339	-0.300888	0.165777	883.569	0.0535014	0.953832
53	CCNA_00046	CC_0048	hypothetical protein	complement(49645..50031)	199.667	-0.278952	0.171176	199.667	-0.44657	0.0243516	199.667	-0.470502	0.0101488	199.667	-0.222627	0.31515	199.667	-0.177461	0.375373	199.667	-0.433467	0.02588	199.667	-0.21434	0.266968	183.609	-0.167618	0.336304	183.609	-0.19155	0.303922	183.609	0.0563248	0.77449	183.609	0.101491	0.612375	183.609	-0.154515	0.377146	183.609	0.0646124	0.739163	129.497	-0.0239316	0.922278	147.164	0.223943	0.672252
54	CCNA_00047	CC_0049	tRNA m7-G46 methyltransferase	complement(50132..50812)	149.972	-0.328219	0.112834	149.972	-0.0570693	0.832542	149.972	-0.363121	0.0620579	149.972	-0.213659	0.35907	149.972	-0.554638	0.00300418	149.972	-0.334766	0.109914	149.972	-0.482386	0.00995975	133.101	0.27115	0.115382	133.101	-0.0349016	0.879942	133.101	0.11456	0.550521	133.101	-0.226419	0.226206	133.101	-0.00654724	0.975347	133.101	-0.154167	0.407541	120.827	-0.306052	0.108662	120.827	-0.15659	0.802255
55	metK	CC_0050	S-adenosylmethionine synthetase	complement(50902..52125)	992.975	-0.481355	0.0667065	1082.89	0.381997	0.173005	992.975	0.0862797	0.773617	1012.95	0.242444	0.430407	992.975	0.0329106	0.912582	1022.25	0.231624	0.42189	992.975	0.0869956	0.759401	1082.89	0.863353	3.22974e-05	942.101	0.567635	0.0115371	1012.95	0.723799	0.000627442	835.158	0.514266	0.0228806	1022.25	0.712979	0.000727253	825.364	0.568351	0.00876745	1082.89	-0.295718	0.249814	1082.89	-0.139553	0.880049
56	hipB	CC_0051	HTH transcriptional regulator	complement(52245..52679)	54.6032	0.542884	0.0169713	33.6173	-0.305574	0.250568	33.6173	-0.123773	0.641618	33.6173	-0.0184278	0.959797	36.7576	0.402425	0.0740084	33.6173	-0.0964616	0.734565	33.6173	0.183364	0.448121	54.6032	-0.848458	7.42197e-06	54.6032	-0.666657	0.00065398	54.6032	-0.561312	0.00323884	54.6032	-0.140459	0.541614	54.6032	-0.639346	0.0006546	54.6032	-0.35952	0.0694929	27.7002	0.1818	0.485566	28.5313	0.287146	0.658423
57	CCNA_00050	CC_0052	apolipoprotein N-acyltransferase	complement(52707..54299)	77.9776	-0.0252095	0.914592	71.1709	-0.468329	0.0135309	71.1709	-0.501344	0.0043918	71.1709	-0.248625	0.235421	71.1709	-0.392762	0.0280874	71.1709	-0.526425	0.00428326	71.1709	-0.384004	0.0304384	77.9776	-0.44312	0.00414145	77.9776	-0.476135	0.00308956	77.9776	-0.223415	0.179218	77.9776	-0.367553	0.0254884	77.9776	-0.501216	0.0011062	77.9776	-0.358795	0.0247113	45.2144	-0.0330152	0.887061	51.4653	0.219704	0.667293
58	corC	CC_0053	magnesium and cobalt efflux protein CorC	complement(54296..55222)	168.703	0.0104262	0.964619	150.18	-0.259342	0.174766	150.18	-0.262131	0.132633	150.18	-0.151059	0.477807	150.18	-0.0606251	0.753323	150.18	-0.322787	0.07486	150.18	-0.219175	0.206085	168.703	-0.269768	0.071663	168.703	-0.272557	0.0861341	168.703	-0.161486	0.312643	168.703	-0.0710512	0.705471	168.703	-0.333213	0.0241554	168.703	-0.229601	0.137349	112.578	-0.00278932	0.990364	116.738	0.108283	0.85685
59	CCNA_00052	CC_0054	metal-dependent hydrolase/metalloproteinase	complement(55231..55686)	278.674	0.00152712	0.995105	249.399	-0.881488	1.27272e-05	249.399	-0.723426	0.00019855	249.399	-0.344742	0.134257	249.399	-0.353935	0.0848234	249.399	-0.916049	4.43913e-06	249.399	-0.400222	0.0468517	278.674	-0.883015	1.86534e-07	278.674	-0.724953	3.95041e-05	278.674	-0.346269	0.0555902	278.674	-0.355462	0.0583764	278.674	-0.917576	5.14405e-08	278.674	-0.401749	0.0256932	135.484	0.158062	0.493742	168.341	0.536746	0.0986949
60	phoH	CC_0055	phosphate starvation-inducible protein PhoH	complement(55724..56668)	102.51	0.0309618	0.885659	89.8696	-0.776538	1.93826e-06	89.8696	-0.695965	8.41303e-06	89.8696	-0.441857	0.0116118	89.8696	-0.59221	0.000177716	89.8696	-0.736396	5.58378e-06	89.8696	-0.607509	0.000108365	102.51	-0.8075	4.13819e-09	102.51	-0.726927	2.4013e-07	102.51	-0.472819	0.000792643	102.51	-0.623172	1.13773e-05	102.51	-0.767357	1.86865e-08	102.51	-0.638471	5.3017e-06	49.8586	0.0805734	0.689175	57.0509	0.334681	0.334722
61	CCNA_00054	CC_0056	tRNA 2-methylthioadenosine synthase	complement(56665..58011)	180.878	-0.00728684	0.977913	162.944	-0.309683	0.156947	162.944	-0.157603	0.465123	162.944	-0.149329	0.553258	162.944	-0.0069847	0.975906	162.944	-0.311246	0.143267	162.944	0.0248864	0.911354	180.878	-0.302396	0.079399	180.878	-0.150317	0.452452	180.878	-0.142042	0.4532	180.878	0.000302141	0.999153	180.878	-0.303959	0.0795348	180.878	0.0321733	0.877939	131.096	0.152079	0.484408	126.897	0.160354	0.802255
62	CCNA_00055	CC_0057	ferric uptake regulation protein	complement(58201..58608)	1264.97	-0.254169	0.297958	1640.12	0.626586	0.00461883	1428.27	0.328559	0.138591	1643.96	0.592187	0.00889805	1362.6	0.377275	0.0813152	1428.15	0.362103	0.120758	1336.48	0.42791	0.0434801	1640.12	0.880755	7.23914e-07	1428.27	0.582728	0.00222584	1643.96	0.846355	2.33897e-06	1362.6	0.631443	0.000821782	1428.15	0.616272	0.000728164	1336.48	0.682079	0.000196612	1640.12	-0.298027	0.169643	1643.96	-0.0343998	0.967489
63	CCNA_00056	CC_0058	ribosomal-protein-S18-alanine acetyltransferase	complement(58654..59106)	51.8732	-0.157089	0.459298	51.7872	-0.715675	0.000126148	51.7872	-0.455455	0.0111201	51.7872	-0.276149	0.183076	51.7872	-0.0837261	0.679015	51.7872	-0.618027	0.000748442	51.7872	0.00262809	0.989348	51.8732	-0.558586	0.000451363	51.8732	-0.298366	0.0826574	51.8732	-0.119061	0.50507	51.8732	0.0733626	0.715336	51.8732	-0.460938	0.00332338	51.8732	0.159717	0.353156	34.0154	0.26022	0.183614	37.074	0.439525	0.199039
64	CCNA_00057	CC_0059	tRNA threonylcarbamoyl adenosine modification protein, YeaZ family	complement(59115..59750)	59.8749	-0.0671271	0.836076	56.2674	-0.32451	0.245184	56.2674	-0.0912457	0.751522	56.2674	-0.489874	0.0674495	56.2674	-0.448807	0.0653332	56.2674	-0.279425	0.306707	56.2674	-0.608767	0.00987439	59.8749	-0.257383	0.245656	59.8749	-0.0241185	0.935139	59.8749	-0.422747	0.0493198	59.8749	-0.38168	0.0913952	59.8749	-0.212298	0.346102	59.8749	-0.54164	0.0111358	47.5003	0.233264	0.375409	37.6515	-0.165364	0.846691
65	CCNA_00058	CC_0060	hypothetical protein	complement(59754..60386)	171.583	0.224442	0.176678	131.605	-0.17925	0.316734	131.605	-0.0324725	0.861013	131.605	0.0906972	0.659845	131.605	0.197064	0.211545	131.605	-0.0634919	0.741091	131.605	0.0675758	0.692545	171.583	-0.403692	0.00180396	171.583	-0.256914	0.0689718	171.583	-0.133745	0.353895	171.583	-0.0273783	0.879046	171.583	-0.287934	0.0298466	171.583	-0.156866	0.270889	115.576	0.146778	0.375348	121.054	0.269948	0.449395
66	CCNA_00059	CC_0061	malonic semialdehyde reductase	complement(60534..61121)	493.01	0.500602	0.0279364	312.144	-0.155996	0.578543	347.179	0.313573	0.17296	312.144	0.0372131	0.908734	324.832	0.321152	0.156475	312.144	-0.130375	0.631843	316.65	0.36895	0.0953001	493.01	-0.656598	0.000413228	493.01	-0.187029	0.403785	493.01	-0.463389	0.0157896	493.01	-0.17945	0.423374	493.01	-0.630976	0.000735035	493.01	-0.131652	0.546087	347.179	0.469569	0.0232083	275.896	0.193209	0.783635
67	CCNA_00060	CC_0062	mitochondrial-type Fe-S cluster assembly protein NFU	complement(61191..61763)	817.987	0.824996	0.000746469	413.578	-0.131536	0.687186	506.698	0.450829	0.0741714	413.578	0.00979625	0.980922	502.857	0.54432	0.0269931	413.578	-0.229489	0.427776	441.542	0.441006	0.0761023	817.987	-0.956532	3.68678e-06	817.987	-0.374167	0.112064	817.987	-0.8152	0.000105284	817.987	-0.280676	0.244865	817.987	-1.05448	3.02077e-07	817.987	-0.38399	0.0857951	506.698	0.582365	0.0112985	358.251	0.141332	0.880049
68	CCNA_00061	CC_0063	cytochrome p450	61885..63153	78.052	0.215523	0.255139	60.2155	-0.430105	0.0164961	60.2155	-0.555923	0.00067909	60.2155	-0.393075	0.0326645	60.2155	-0.306492	0.0727247	60.2155	-0.452108	0.00985798	60.2155	-0.401862	0.0152134	78.052	-0.645628	5.17752e-06	78.052	-0.771446	7.80399e-08	78.052	-0.608598	1.88485e-05	78.052	-0.522015	0.00042151	78.052	-0.667632	2.0678e-06	78.052	-0.617385	1.77198e-05	37.4784	-0.125818	0.518875	39.5463	0.0370299	0.958554
69	trpS	CC_0064	tryptophanyl-tRNA synthetase	complement(63327..64361)	315.424	0.137586	0.591785	257.348	-0.144668	0.581772	257.348	-0.187796	0.405741	257.348	-0.294098	0.217496	257.348	-0.126654	0.582802	257.348	-0.350291	0.118257	257.348	-0.0513963	0.829146	315.424	-0.282254	0.126801	315.424	-0.325382	0.0943888	315.424	-0.431684	0.016564	315.424	-0.26424	0.181367	315.424	-0.487878	0.00600951	315.424	-0.188982	0.333746	202.492	-0.0431282	0.870454	195.092	-0.149431	0.833031
70	CCNA_03913		hypothetical protein	complement(64440..64487)	0	N/A	N/A	0	N/A	N/A	0	N/A	N/A	0	N/A	N/A	0	N/A	N/A	0	N/A	N/A	0	N/A	N/A	0	N/A	N/A	0	N/A	N/A	0	N/A	N/A	0	N/A	N/A	0	N/A	N/A	0	N/A	N/A	0	N/A	N/A	0	N/A	N/A
71	mviN	CC_0065	MviN-family integral membrane protein	complement(64529..66091)	99.4822	-0.302462	0.0987755	99.4822	-0.923664	2.85077e-08	99.4822	-1.08293	7.9512e-12	99.4822	-0.820553	1.14741e-06	99.4822	-1.01641	1.81372e-10	99.4822	-1.03674	1.98017e-10	99.4822	-1.06632	1.87661e-11	89.9242	-0.621202	1.72847e-05	89.9242	-0.780464	9.52988e-08	89.9242	-0.518091	0.000408203	89.9242	-0.713951	1.17733e-06	89.9242	-0.734281	2.71394e-07	89.9242	-0.763857	1.45581e-07	43.9842	-0.159262	0.403763	48.5233	0.103111	0.874491
72	CCNA_00064	CC_0066	methyl-accepting chemotaxis protein	complement(66331..68127)	7.319	0.138194	0.662994	6.27852	0.310777	0.283443	6.02039	-0.131848	0.653455	6.27082	0.270228	0.366391	6.02039	-0.0841697	0.77049	8.64548	0.710851	0.00430646	6.02039	-0.0919956	0.749084	7.319	0.172583	0.456909	7.319	-0.270042	0.270775	7.319	0.132034	0.58807	7.319	-0.222364	0.372074	8.64548	0.572657	0.00540528	7.319	-0.23019	0.329886	6.27852	-0.442625	0.0679921	6.27852	-0.040549	0.967489
73	CCNA_03914		hypothetical protein	complement(68179..68196)	0	N/A	N/A	0	N/A	N/A	0	N/A	N/A	0	N/A	N/A	0	N/A	N/A	0	N/A	N/A	0	N/A	N/A	0	N/A	N/A	0	N/A	N/A	0	N/A	N/A	0	N/A	N/A	0	N/A	N/A	0	N/A	N/A	0	N/A	N/A	0	N/A	N/A
74	CCNA_00065	CC_0067	S-adenosylmethionine-dependent methyltransferase	complement(68289..69062)	175.743	-3.10451	9.2082e-72	183.815	0.313789	0.133007	175.743	-2.70898	3.16276e-55	183.087	0.268998	0.212482	175.743	-1.83345	1.54837e-26	198.295	0.361537	0.0707631	175.743	-2.12077	1.00091e-34	183.815	3.4183	9.20995e-107	24.1559	0.395535	0.035981	183.087	3.37351	3.52471e-104	40.9134	1.27106	1.29582e-14	198.295	3.46605	3.39518e-110	31.7515	0.983748	5.83372e-09	183.815	-3.02277	2.50132e-84	183.815	-0.0447915	0.953832
75	CCNA_00066	CC_0068	Rieske (2Fe-2S) domain protein	complement(69120..69488)	63.7007	-0.903017	0.0332922	63.7007	-1.18996	0.00514738	63.7007	-1.44379	0.000241561	63.7007	-1.62129	9.12953e-05	63.7007	-1.7188	1.12035e-05	63.7007	-1.0812	0.0105297	63.7007	-2.47379	2.44036e-10	37.9681	-0.286947	0.46561	37.9681	-0.540776	0.179396	37.9681	-0.718269	0.0530053	37.9681	-0.815779	0.0330726	37.9681	-0.178184	0.660832	37.9681	-1.57077	1.62331e-05	23.3577	-0.25383	0.596649	23.3577	-0.431323	0.733456
76	CCNA_00067	CC_0069	YciI-like protein	complement(69493..69774)	153.62	-0.246988	0.285873	153.62	0.205176	0.404803	153.62	-0.0548147	0.826494	163.041	0.290027	0.217061	153.62	-0.119775	0.599197	167.291	0.311175	0.162094	153.62	-0.0924588	0.687177	148.116	0.452163	0.010011	144.432	0.192173	0.34935	163.041	0.537015	0.00209213	144.432	0.127213	0.556149	167.291	0.558162	0.00124193	144.432	0.154529	0.437017	148.116	-0.25999	0.216055	163.041	0.0848519	0.916401
77	gpsA	CC_0070	NAD(P)H-dependent glycerol-3-phosphate dehydrogenase	complement(69794..70804)	30.7824	-0.761515	0.0178347	30.7824	-1.11045	0.000512494	30.7824	-1.26213	2.46766e-05	30.7824	-1.27344	5.74915e-05	30.7824	-1.54123	2.24653e-07	30.7824	-0.951727	0.00292676	30.7824	-1.70552	9.8859e-09	20.193	-0.348936	0.232356	20.193	-0.500617	0.0970436	20.193	-0.511922	0.0739644	20.193	-0.779712	0.00690277	20.193	-0.190211	0.532479	20.193	-0.944003	0.000707013	11.9048	-0.151681	0.695276	11.9048	-0.162987	0.897686
78	CCNA_00069	CC_0071	O-sialoglycoprotein endopeptidase	complement(70801..71904)	33.1606	-0.133029	0.639979	32.6052	-0.798782	0.000510413	32.6052	-0.698338	0.00137178	32.6052	-0.577654	0.0164865	32.6052	-0.722118	0.000905715	32.6052	-0.508968	0.030925	32.6052	-0.934807	1.30607e-05	33.1606	-0.665753	0.00058501	33.1606	-0.56531	0.00533706	33.1606	-0.444626	0.02492	33.1606	-0.58909	0.00353284	33.1606	-0.375939	0.0601257	33.1606	-0.801778	3.74941e-05	18.0518	0.100443	0.720896	18.8913	0.221127	0.763772
79	CCNA_00070	CC_0072	porphobilinogen deaminase	71977..72945	73.1543	-0.0875178	0.749684	69.6927	-0.535406	0.0165016	69.6927	-0.490254	0.0192486	69.6927	-0.537282	0.0176464	69.6927	-0.758488	0.000180446	69.6927	-0.664451	0.00192761	69.6927	-0.829196	3.53665e-05	73.1543	-0.447888	0.0146836	73.1543	-0.402736	0.0387697	73.1543	-0.449765	0.0150067	73.1543	-0.67097	0.000301331	73.1543	-0.576933	0.00139978	73.1543	-0.741678	4.24773e-05	44.6347	0.0451525	0.869242	41.5407	-0.00187626	0.999168
80	CCNA_00071	CC_0073	uroporphyrinogen-III synthase	72950..73636	14.4857	-0.0218729	0.95054	13.2077	-0.62871	0.0297624	13.2077	-0.678008	0.0099748	13.2077	-0.63375	0.0281921	13.2077	-0.770344	0.00319385	13.2077	-0.720644	0.00865794	13.2077	-0.920808	0.000410575	14.4857	-0.606837	0.0095338	14.4857	-0.656135	0.00639728	14.4857	-0.611877	0.00835564	14.4857	-0.748471	0.00171698	14.4857	-0.698771	0.0021493	14.4857	-0.898935	0.000135861	7.38143	-0.0492976	0.891871	7.35536	-0.00503977	0.997304
81	CCNA_00072	CC_0074	hypothetical protein	73680..74576	46.0582	-0.181203	0.588977	46.0582	-0.0351718	0.932637	46.0582	-0.0553447	0.866339	46.0582	-0.331719	0.300021	46.0582	-0.70175	0.00800999	46.0582	0.0493254	0.89789	46.0582	-0.632359	0.0166532	45.2462	0.146031	0.574409	45.2462	0.125858	0.677113	45.2462	-0.150517	0.577508	45.2462	-0.520548	0.0362447	45.2462	0.230528	0.360788	45.2462	-0.451156	0.0638668	39.8895	-0.020173	0.956721	37.5263	-0.296548	0.706663
82	CCNA_00073	CC_0075	HemY domain membrane protein	74573..76108	76.6887	0.0472125	0.857449	66.5924	0.0334488	0.912147	66.6856	0.155375	0.482213	67.0992	0.214358	0.373111	66.5924	0.0823911	0.714788	81.0639	0.473485	0.0214696	66.5924	-0.00107948	0.995786	76.6887	-0.0137636	0.946972	76.6887	0.108162	0.616551	76.6887	0.167146	0.378877	76.6887	0.0351786	0.882135	81.0639	0.426273	0.0129262	76.6887	-0.048292	0.819173	66.6856	0.121926	0.592146	67.0992	0.180909	0.774262
83	CCNA_R0001			76150..76225	193.118	1.17946	0.00180911	76.3833	0.0766116	0.89812	90.3236	0.392332	0.349552	76.3833	0.186305	0.729831	140.772	1.12756	0.00228182	93.7261	0.483591	0.261908	92.8754	0.623881	0.108332	193.118	-1.10285	0.000634881	193.118	-0.787126	0.0212872	193.118	-0.993152	0.00214274	193.118	-0.0519025	0.910016	193.118	-0.695867	0.0337911	193.118	-0.555577	0.100399	90.3236	0.31572	0.463254	74.899	0.109694	0.948451
84	CCNA_00074	CC_0076	multifunctional fatty acid oxidation complex subunit alpha FadJ	complement(76477..78678)	355.609	-0.427648	0.0438042	355.609	0.114274	0.665656	355.609	-0.553614	0.00512744	355.609	-0.163941	0.530072	355.609	-0.604883	0.00203039	355.609	-0.0607926	0.82126	355.609	-0.4834	0.0141886	322.071	0.541922	0.00164416	294.829	-0.125966	0.560866	294.829	0.263707	0.156633	294.829	-0.177235	0.387409	299.057	0.366855	0.0402615	294.829	-0.0557523	0.794035	322.071	-0.667888	0.000176363	322.071	-0.278215	0.607533
85	CCNA_00075	CC_0077	3-ketoacyl-CoA thiolase	complement(78703..79908)	329.41	-0.44838	0.0991041	329.41	0.212111	0.497865	329.41	-0.506743	0.046625	329.41	-0.131681	0.708197	329.41	-0.670617	0.00676923	329.41	0.152925	0.625261	329.41	-0.583871	0.018337	318.539	0.660491	0.00222901	269.03	-0.0583631	0.843239	269.03	0.316699	0.176448	269.03	-0.222237	0.387017	321.191	0.601305	0.0059402	269.03	-0.135491	0.595307	318.539	-0.718854	0.0016128	318.539	-0.343792	0.612869
86	CCNA_00076	CC_0078	hypothetical protein	complement(79975..80358)	65.6485	-0.389831	0.0682344	65.6485	-0.171794	0.493468	65.6485	-0.470079	0.0197885	65.6485	-0.238356	0.324923	65.6485	-0.530427	0.00777118	65.6485	0.114959	0.643674	65.6485	-0.633457	0.00127489	55.8099	0.218036	0.244729	55.8099	-0.0802479	0.731023	55.8099	0.151475	0.446953	55.8099	-0.140596	0.516562	62.4529	0.50479	0.00341464	55.8099	-0.243626	0.205804	48.6931	-0.298284	0.151802	48.6931	-0.0665617	0.941039
87	CCNA_00077	CC_0079	acyl-CoA dehydrogenase, long-chain specific	complement(80355..81530)	147.216	0.0172955	0.934675	130.402	0.134116	0.491736	130.402	-0.199552	0.233287	130.402	0.103809	0.624785	130.402	-0.182738	0.273112	130.402	0.049019	0.813203	130.402	-0.0570457	0.752697	147.216	0.116821	0.432004	147.216	-0.216848	0.15293	147.216	0.0865137	0.58304	147.216	-0.200033	0.187138	147.216	0.0317235	0.848568	147.216	-0.0743411	0.642762	119.771	-0.333669	0.0249778	120.874	-0.0303073	0.96275
88	CCNA_00078	CC_0080	acyl-CoA dehydrogenase	complement(81533..83326)	225.206	0.0401922	0.862832	199.424	0.278771	0.159498	196.528	0.0519186	0.809289	196.528	0.0818369	0.738955	196.528	0.0122954	0.956045	196.528	0.166606	0.414235	196.528	0.165616	0.372093	225.206	0.238579	0.130643	225.206	0.0117264	0.957219	225.206	0.0416446	0.825758	225.206	-0.0278969	0.897214	225.206	0.126414	0.447362	225.206	0.125424	0.463162	199.424	-0.226853	0.208966	199.424	-0.196934	0.699667
89	CCNA_00079	CC_0081	MerR-family transcriptional regulator	complement(83414..83893)	116.543	0.982153	2.41375e-07	90.7838	1.03471	1.3162e-07	131.802	1.47144	1.01008e-15	104.915	1.20201	5.04858e-10	149.308	1.76335	3.41565e-22	121.608	1.38963	1.64077e-13	135.011	1.70344	9.4462e-21	116.543	0.0525571	0.787654	131.802	0.489291	0.00526034	116.543	0.219857	0.2301	149.308	0.781199	2.75306e-06	121.608	0.407475	0.0169053	135.011	0.72129	1.34655e-05	131.802	0.436734	0.0175129	104.915	0.1673	0.792192
90	CCNA_00080	CC_0082	LexA-related transcriptional repressor	84087..84728	222.915	-0.306558	0.223347	233.406	0.321565	0.213161	222.915	-0.955245	7.81475e-06	225.658	0.222972	0.424664	222.915	-0.669563	0.00224732	276.846	0.502969	0.0337485	222.915	-1.13665	7.64921e-08	233.406	0.628123	0.001035	200.554	-0.648687	0.00123421	225.658	0.52953	0.00681581	200.554	-0.363005	0.086228	276.846	0.809527	1.82875e-05	200.554	-0.830095	1.70102e-05	233.406	-1.27681	1.01178e-11	233.406	-0.098593	0.908566
91	CCNA_00081	CC_0083	hypothetical protein	complement(84763..84972)	1362.44	-0.895666	0.000262073	1762.63	0.626846	0.0178583	1362.44	-1.25255	9.64567e-08	1823.15	0.632396	0.0185589	1362.44	-0.626665	0.011022	2017.38	0.754452	0.00318993	1362.44	-0.904285	0.000146797	1762.63	1.52251	9.98841e-14	816.501	-0.356882	0.138998	1823.15	1.52806	8.60756e-14	816.501	0.269001	0.27717	2017.38	1.65012	5.785e-16	816.501	-0.00861964	0.975351	1762.63	-1.87939	3.91603e-20	1823.15	0.00555028	0.995617
92	lysS	CC_0084	class 1 lysyl-tRNA synthetase	complement(85222..86880)	285.494	-0.241607	0.2789	285.494	-0.282359	0.209998	285.494	-0.262531	0.204592	285.494	-0.187692	0.442272	285.494	-0.112871	0.607463	285.494	-0.549228	0.00666	285.494	0.0767698	0.730385	269.094	-0.0407514	0.836917	269.094	-0.0209239	0.931225	269.094	0.0539156	0.796607	269.094	0.128736	0.536346	269.094	-0.307621	0.0804867	269.094	0.318377	0.0713613	213.447	0.0198276	0.940102	215.986	0.094667	0.901675
93	CCNA_00083	CC_0085	phosphoglucomutase/phosphomannomutase	complement(87043..88683)	62.3072	-0.410665	0.118071	62.3072	-0.388355	0.157302	62.3072	-0.539922	0.0258932	62.3072	-0.566703	0.0318234	62.3072	-0.904622	9.97635e-05	62.3072	-0.458287	0.0804641	62.3072	-1.04114	5.89356e-06	52.2544	0.0223098	0.930742	52.2544	-0.129257	0.630615	52.2544	-0.156038	0.518874	52.2544	-0.493957	0.027187	52.2544	-0.047622	0.853886	52.2544	-0.630472	0.00303777	39.9103	-0.151567	0.589343	39.9103	-0.178347	0.831909
94	purH	CC_0086	phosphoribosylaminoimidazolecarboxamide formyltransferase/IMP cyclohydrolase	89053..90642	95.8401	-1.20261	6.03256e-10	95.8401	-1.38284	3.06868e-12	95.8401	-2.15794	8.23287e-30	95.8401	-1.42675	5.48137e-13	95.8401	-2.1772	3.4152e-30	95.8401	-1.33335	1.44952e-11	95.8401	-2.14523	3.12896e-29	46.4285	-0.180228	0.363523	46.4285	-0.955329	1.30682e-07	46.4285	-0.224144	0.257427	46.4285	-0.974589	6.51189e-08	46.4285	-0.130741	0.51771	46.4285	-0.94262	1.5904e-07	30.7639	-0.775101	3.23302e-05	30.837	-0.0439151	0.960826
95	CCNA_00085	CC_0087	dienelactone hydrolase-related protein	90655..91413	142.946	-0.324605	0.118651	142.946	-0.532782	0.00809055	142.946	-0.532045	0.00475702	142.946	-0.661282	0.000843123	142.946	-0.870611	1.799e-06	142.946	-0.510867	0.0104067	142.946	-1.21291	1.37501e-11	127.392	-0.208177	0.240414	127.392	-0.20744	0.28082	127.392	-0.336677	0.0506198	127.392	-0.546006	0.00148119	127.392	-0.186263	0.298543	127.392	-0.888308	6.09e-08	88.8854	0.000737044	0.998033	83.0386	-0.1285	0.852037
96	gdhZ	CC_0088	NAD-specific glutamate dehydrogenase GdhZ	complement(91467..96290)	591.958	-0.680982	4.87843e-05	591.958	-0.422818	0.0214163	591.958	-1.0896	8.96955e-12	591.958	-0.609276	0.000600821	591.958	-0.971403	1.75611e-09	591.958	-0.566925	0.00121151	591.958	-0.966762	1.85417e-09	412.085	0.258164	0.0948879	412.085	-0.408613	0.00922751	412.085	0.0717063	0.686309	412.085	-0.290421	0.0721477	412.085	0.114057	0.491666	412.085	-0.285779	0.0666958	370.245	-0.666777	8.18903e-06	370.245	-0.186458	0.720021
97	CCNA_R0002			complement(96456..96584)	94.8965	0.793091	0.00373754	49.0361	-0.333193	0.331722	67.1041	0.605674	0.0274224	49.0361	-0.172621	0.65346	50.0826	0.29122	0.329357	62.3095	0.524298	0.0765284	49.0361	0.0258865	0.938955	94.8965	-1.12628	1.64167e-06	94.8965	-0.187417	0.494702	94.8965	-0.965712	2.83025e-05	94.8965	-0.50187	0.0402895	94.8965	-0.268792	0.266155	94.8965	-0.767204	0.00110046	67.1041	0.938867	0.00019825	37.6049	0.160571	0.885978
98	CCNA_00087	CC_0089	PerM-family permease	complement(96628..97737)	182.61	0.382529	0.0602688	130.392	0.309842	0.154184	177.864	0.658673	0.000363154	127.494	0.23682	0.301595	176.011	0.760423	3.25205e-05	125.417	0.166714	0.460892	168.035	0.772914	2.06405e-05	182.61	-0.0726869	0.69803	182.61	0.276145	0.132497	182.61	-0.145708	0.439171	182.61	0.377894	0.0317862	182.61	-0.215815	0.222944	182.61	0.390385	0.0216223	177.864	0.348832	0.060662	130.392	-0.0730214	0.923311
99	CCNA_00088	CC_0090	HerA helicase-related ATPase	97841..99385	183.971	0.425285	0.097652	170.806	0.731094	0.00297141	232.191	1.07425	1.76615e-06	154.391	0.539345	0.0388528	185.78	0.866762	0.000148187	159.391	0.565971	0.0236402	195.197	1.01886	5.87162e-06	183.971	0.305809	0.156509	232.191	0.648966	0.00225374	183.971	0.114059	0.637223	185.78	0.441477	0.0446569	183.971	0.140686	0.54125	195.197	0.593575	0.00426271	232.191	0.343158	0.153372	170.806	-0.191749	0.805001
100	CCNA_00089	CC_0091	MHYT/PAS-family GGDEF/EAL protein	complement(99466..101895)	128.629	-2.45969	3.6899e-48	128.629	0.161562	0.483614	128.629	-2.37332	1.12234e-44	128.629	0.155506	0.515479	128.629	-1.76515	3.6239e-25	128.629	0.0211313	0.935456	128.629	-1.86698	5.20292e-28	120.768	2.62125	5.13036e-68	26.0501	0.0863699	0.68899	123.801	2.61519	8.99642e-68	31.491	0.694536	2.48011e-05	114.609	2.48082	4.01585e-61	27.7258	0.592703	0.000299586	120.768	-2.53488	3.73868e-63	123.801	-0.00605603	0.995617
101	CCNA_00090	CC_0092	UDP-glucose 4-epimerase	complement(101960..102943)	59.7359	0.163364	0.41133	55.1964	0.465227	0.00877906	56.3995	0.392999	0.0198125	54.986	0.411911	0.0245748	49.4387	0.310208	0.0709481	53.0841	0.341646	0.0597543	51.0599	0.440178	0.00763303	59.7359	0.301863	0.0421834	59.7359	0.229635	0.158232	59.7359	0.248547	0.104198	59.7359	0.146844	0.390818	59.7359	0.178282	0.251849	59.7359	0.276814	0.0682712	56.3995	-0.0722285	0.724053	55.1964	-0.0533165	0.941756
102	CCNA_00091	CC_0093	transporter, drug/metabolite exporter family	complement(103149..104042)	20.0475	-0.239889	0.394877	20.0475	-0.678721	0.00883102	20.0475	-1.07214	5.5327e-06	20.0475	-0.310677	0.27944	20.0475	-0.733377	0.00219772	20.0475	-0.623096	0.0145357	20.0475	-0.830375	0.000461507	18.9627	-0.438833	0.0465992	18.9627	-0.832247	0.000159291	18.9627	-0.0707883	0.785235	18.9627	-0.493488	0.0302118	18.9627	-0.383207	0.0818215	18.9627	-0.590487	0.00716845	10.5392	-0.393415	0.129965	13.9583	0.368044	0.586829
103	CCNA_00092	CC_0094	short chain dehydrogenase	complement(104039..104929)	50.0198	-0.609903	0.0103742	50.0198	-0.268442	0.33045	50.0198	-1.53588	2.4098e-12	50.0198	0.0123918	0.973674	50.0198	-1.30649	3.22305e-09	50.0198	0.0912922	0.758288	50.0198	-1.29936	3.96881e-09	36.487	0.34146	0.104189	36.487	-0.925979	8.12154e-06	43.6316	0.622295	0.00196017	36.487	-0.696586	0.000980114	46.6719	0.701195	0.000396689	36.487	-0.68946	0.000866978	34.8261	-1.26744	3.0702e-10	43.6316	0.280834	0.672252
104	CCNA_00093		hypothetical protein	complement(105028..105237)	336.868	-4.80206	5.13919e-82	509.835	0.850348	0.000486977	336.868	-4.78178	1.21167e-77	398.085	0.437509	0.107245	336.868	-4.97857	3.62123e-80	531.754	0.846424	0.000476907	336.868	-4.96031	2.00567e-77	509.835	5.65241	3.57062e-134	13.4451	0.0202786	0.962179	398.085	5.23957	3.21088e-115	13.4451	-0.176504	0.637974	531.754	5.64849	2.62725e-134	13.4451	-0.158251	0.657301	509.835	-5.63213	4.84877e-126	509.835	-0.41284	0.477598
105	hfsJ	CC_0095	WecG/TagA-family glycosyltransferase HfsJ	complement(105310..106230)	268.607	-4.60366	1.83189e-115	375.373	0.736393	0.000741971	268.607	-4.6832	2.77887e-116	390.023	0.740644	0.000800393	268.607	-4.81961	2.714e-121	431.71	0.874194	4.0047e-05	268.607	-5.15934	9.69947e-132	375.373	5.34006	5.18196e-190	12.3859	-0.0795418	0.777289	390.023	5.34431	1.53422e-190	12.3859	-0.215947	0.390822	431.71	5.47786	2.70453e-200	12.3859	-0.555678	0.0136304	375.373	-5.4196	2.02731e-189	390.023	0.00425048	0.996911
106	CCNA_00095	CC_0096	quinone oxidoreductase	complement(106334..107332)	55.4377	-0.634183	4.4356e-05	55.4377	-0.444152	0.00841964	55.4377	-0.960709	1.81513e-10	55.4377	-0.445704	0.00880675	55.4377	-0.992346	5.13549e-11	55.4377	-0.29092	0.0934099	55.4377	-0.896611	3.44505e-09	39.8994	0.190031	0.202545	39.8994	-0.326526	0.0317277	39.8994	0.188479	0.213554	39.8994	-0.358163	0.0172336	39.8994	0.343264	0.0149124	39.8994	-0.262427	0.0789543	34.1374	-0.516557	0.000488312	35.2745	-0.00155188	0.999168
107	CCNA_00096	CC_0097	L-asparaginase	107402..108280	17.0579	-0.574788	0.0450569	17.0579	-0.709798	0.0155789	17.0579	-0.986008	0.000219803	17.0579	-0.972192	0.000673347	17.0579	-1.21996	4.58026e-06	17.0579	-0.684378	0.0169729	17.0579	-1.16118	1.30699e-05	12.8321	-0.13501	0.624477	12.8321	-0.411221	0.128833	12.8321	-0.397405	0.12429	12.8321	-0.645175	0.0131546	12.8321	-0.10959	0.692116	12.8321	-0.586391	0.0215568	8.71743	-0.27621	0.380342	8.71743	-0.262394	0.774775
108	CCNA_00097	CC_0098	hypothetical protein	108334..108792	13.4999	-0.39872	0.237119	13.4999	-0.109253	0.796849	13.4999	-0.232265	0.493558	13.4999	-0.0102193	0.982192	13.4999	-0.132948	0.696697	13.4999	-0.448491	0.180099	13.4999	0.0219825	0.951115	11.4183	0.289467	0.31135	11.4183	0.166455	0.620415	11.5446	0.388501	0.163402	11.4183	0.265773	0.388482	11.4183	-0.0497708	0.881036	11.4183	0.420703	0.130726	10.5301	-0.123012	0.744031	11.5446	0.0990338	0.941039
109	CCNA_00098	CC_0099	hypothetical protein	complement(108943..109233)	36.152	0.0495349	0.880479	31.3212	-0.537602	0.0601885	31.3212	0.0433757	0.891118	31.3212	-0.0847084	0.81787	31.3212	-0.271889	0.321226	31.3212	-0.342821	0.22852	31.3212	-0.0477943	0.870831	36.152	-0.587137	0.0096712	36.152	-0.00615921	0.983953	36.152	-0.134243	0.59529	36.152	-0.321424	0.189251	36.152	-0.392356	0.0834872	36.152	-0.0973292	0.710942	28.9035	0.580977	0.0197936	25.4439	0.452893	0.488376
110	fzlC	CC_0100	FtsZ-binding protein FzlC	complement(109239..110969)	35.2113	0.0390607	0.905796	30.7171	-0.753765	0.0042793	30.7171	-0.46178	0.0739727	30.7171	-0.677865	0.0121945	30.7171	-0.740912	0.0027238	30.7171	-0.551098	0.0399759	30.7171	-1.09551	5.45005e-06	35.2113	-0.792826	0.000239585	35.2113	-0.50084	0.0317716	35.2113	-0.716926	0.00100285	35.2113	-0.779973	0.000490316	35.2113	-0.590159	0.00713253	35.2113	-1.13457	1.48117e-07	20.1058	0.291986	0.279616	16.7343	0.0759004	0.944465
111	CCNA_00100	CC_0101	Ribulose-5-phosphate 3-epimerase	complement(110979..111638)	237.044	0.155981	0.394756	190.514	-0.0293013	0.903748	190.514	-0.0099496	0.958345	190.514	-0.157321	0.421672	190.514	-0.186029	0.263529	190.514	-0.25586	0.139275	190.514	-0.0595692	0.741333	237.044	-0.185282	0.195781	237.044	-0.16593	0.290038	237.044	-0.313301	0.0236423	237.044	-0.342009	0.0168754	237.044	-0.411841	0.00228113	237.044	-0.21555	0.135637	169.903	0.0193517	0.926098	156.328	-0.128019	0.803012
112	rsmB	CC_0102	16S rRNA m5C methyltransferase RsmB	complement(111745..113034)	21.9786	-0.722793	0.0252136	21.9786	-1.64207	1.2809e-07	21.9786	-1.37011	4.31789e-06	21.9786	-1.74934	1.58188e-08	21.9786	-1.68965	1.34205e-08	21.9786	-1.54458	5.0467e-07	21.9786	-2.17749	3.08627e-13	14.8128	-0.919274	0.000857093	14.8128	-0.647313	0.0275855	14.8128	-1.02655	0.000184455	14.8128	-0.966854	0.000658573	14.8128	-0.821788	0.00276748	14.8128	-1.4547	1.65582e-07	7.62534	0.271962	0.458284	5.89826	-0.107276	0.941039
113	CCNA_00102	CC_0103	hypothetical protein	113151..113375	19.8245	0.484995	0.261079	12.4859	-0.103791	0.860825	12.7285	0.164795	0.724318	12.4859	-0.257526	0.632889	14.6038	0.466707	0.249781	12.4859	0.155669	0.753369	12.4859	-0.340128	0.433603	19.8245	-0.588787	0.0910241	19.8245	-0.3202	0.405207	19.8245	-0.742521	0.0299536	19.8245	-0.0182882	0.9689	19.8245	-0.329326	0.347041	19.8245	-0.825124	0.0181598	12.7285	0.268587	0.559342	9.69969	-0.153734	0.924765
114	CCNA_00103	CC_0104	gamma-glutamyltranspeptidase	113463..115160	74.6001	0.150026	0.433966	71.218	0.495153	0.00319727	82.7777	0.611482	7.91705e-05	66.67	0.350592	0.05006	64.7616	0.365149	0.0239054	71.9581	0.444046	0.00823682	65.244	0.461874	0.00326874	74.6001	0.345127	0.0140972	82.7777	0.461457	0.00131471	74.6001	0.200566	0.182846	74.6001	0.215123	0.166669	74.6001	0.294021	0.0403209	74.6001	0.311848	0.0308783	82.7777	0.116329	0.528851	71.218	-0.144561	0.780353
115	CCNA_00104	CC_0105	orotidine 5'-phosphate decarboxylase	complement(115289..115990)	63.9471	-0.524737	0.0833388	63.9471	-0.271486	0.434608	63.9471	-0.447096	0.128057	63.9471	-0.689206	0.0250212	63.9471	-0.847997	0.00219772	63.9471	-0.495917	0.109914	63.9471	-1.03232	0.000146111	49.4979	0.253252	0.342332	49.4979	0.0776412	0.814139	49.4979	-0.164469	0.565554	49.4979	-0.323259	0.248304	49.4979	0.02882	0.92775	49.4979	-0.507586	0.0489264	44.4276	-0.17561	0.592996	44.4276	-0.417721	0.586829
116	CCNA_00105	CC_0106	MarC family integral membrane protein	116088..116786	102.873	-0.00388728	0.987527	98.7464	0.345075	0.0865312	92.4329	0.103402	0.630586	94.5194	0.240928	0.262483	92.4329	-0.106617	0.603974	98.2514	0.275834	0.169846	92.4329	-0.0223482	0.916595	102.873	0.348962	0.0287407	102.873	0.10729	0.587915	102.873	0.244816	0.143562	102.873	-0.10273	0.603167	102.873	0.279721	0.0866656	102.873	-0.0184609	0.927514	98.7464	-0.241672	0.197721	98.7464	-0.104146	0.880049
117	CCNA_00106	CC_0107	2-polyprenyl-6-methoxyphenol hydroxylase	116834..118099	79.6346	0.0591974	0.862832	68.5684	-0.595609	0.0321022	68.5684	-0.494543	0.0593269	68.5684	-0.90516	0.000684497	68.5684	-0.964981	9.9528e-05	68.5684	-0.625231	0.0208366	68.5684	-1.16094	2.0833e-06	79.6346	-0.654806	0.00318538	79.6346	-0.55374	0.0194283	79.6346	-0.964358	1.03157e-05	79.6346	-1.02418	4.36048e-06	79.6346	-0.684429	0.00205697	79.6346	-1.22014	2.49249e-08	43.9167	0.101066	0.749892	37.9736	-0.309551	0.676603
118	CCNA_00107	CC_0108	Trm112p-like protein	complement(118260..118457)	435.823	0.379386	0.126466	299.502	-0.0293397	0.933817	324.641	0.266554	0.27775	341.73	0.403691	0.11878	357.565	0.524224	0.0206596	299.502	0.00618645	0.982373	311.24	0.399579	0.0824637	435.823	-0.408726	0.0424588	435.823	-0.112832	0.657422	435.823	0.0243043	0.920446	435.823	0.144837	0.548058	435.823	-0.3732	0.0671214	435.823	0.0201923	0.937405	324.641	0.295894	0.210725	341.73	0.43303	0.379057
119	CCNA_00108	CC_0109	lon endopeptidase-related protein	complement(118467..119144)	129.801	0.415432	0.0183202	87.3721	0.212412	0.291404	115.142	0.554017	0.000799666	87.8872	0.21374	0.293854	128.967	0.823698	2.79718e-07	109.395	0.51365	0.00329349	105.167	0.615285	0.000153116	129.801	-0.20302	0.191099	129.801	0.138584	0.427968	129.801	-0.201692	0.202715	129.801	0.408265	0.00737497	129.801	0.0982177	0.548422	129.801	0.199852	0.20489	115.142	0.341605	0.0360692	87.8872	0.00132853	0.999306
120	CCNA_00109	CC_0110	thioredoxin	complement(119160..120059)	203.274	0.238077	0.313702	154.519	0.201676	0.423137	212.463	0.618712	0.00201004	159.204	0.247425	0.316619	191.953	0.568974	0.00470278	177.75	0.391071	0.0790461	175.773	0.535755	0.00747338	203.274	-0.0364008	0.861874	212.463	0.380636	0.046324	203.274	0.00934769	0.96932	203.274	0.330897	0.0861597	203.274	0.152994	0.43312	203.274	0.297679	0.11246	212.463	0.417036	0.0334262	159.204	0.0457485	0.957148
121	CCNA_00110	CC_0111	RNA-binding protein ProXp-ala	complement(120169..120675)	90.8544	0.335723	0.0941555	64.5913	-0.450646	0.0277396	64.5913	-0.0788242	0.727437	64.5913	-0.0395962	0.888639	70.166	0.382142	0.0412897	64.5913	-0.23257	0.2756	64.5913	0.115664	0.577709	90.8544	-0.786369	7.08331e-07	90.8544	-0.414547	0.0149808	90.8544	-0.375319	0.0222606	90.8544	0.0464185	0.830404	90.8544	-0.568293	0.000349598	90.8544	-0.22006	0.204462	54.9859	0.371822	0.0446427	54.2122	0.41105	0.274541
122	CCNA_00111	CC_0112	hypothetical protein	120752..121498	205.701	0.0175742	0.942054	181.875	-0.0356686	0.895644	181.875	-0.316672	0.0830808	181.875	-0.0613068	0.81152	181.875	-0.22936	0.219368	181.875	0.0499983	0.834953	181.875	-0.260001	0.154112	205.701	-0.0532428	0.763553	205.701	-0.334247	0.0433396	205.701	-0.0788811	0.663093	205.701	-0.246934	0.146756	205.701	0.0324241	0.864569	205.701	-0.277575	0.0855365	148.685	-0.281004	0.114216	150.504	-0.0256382	0.97052
123	CCNA_00112	CC_0113	glyoxalase family protein	121503..121892	27.8296	-0.437866	0.15754	27.8296	-1.18877	6.42391e-05	27.8296	-0.938977	0.000793802	27.8296	-0.919579	0.00228991	27.8296	-1.40809	4.82473e-07	27.8296	-0.916863	0.00169187	27.8296	-1.4422	3.04847e-07	22.9758	-0.750906	0.0039926	22.9758	-0.501111	0.0695467	22.9758	-0.481712	0.067668	22.9758	-0.970222	0.000264673	22.9758	-0.478997	0.0659305	22.9758	-1.00433	0.000137989	13.0275	0.249796	0.47659	12.7256	0.269194	0.792192
124	CCNA_00113	CC_0114	hypothetical protein	121972..122544	16.858	0.151098	0.672142	13.5627	-0.54731	0.0859976	13.5627	-0.356418	0.235937	13.5627	-0.609152	0.053019	13.5627	-0.335429	0.261022	13.5627	-0.60297	0.0460192	13.5627	-0.48884	0.0907463	16.858	-0.698409	0.0048035	16.858	-0.507516	0.0515856	16.858	-0.760251	0.00191432	16.858	-0.486528	0.0609189	16.858	-0.754068	0.00178498	16.858	-0.639938	0.0106511	9.52249	0.190892	0.578398	7.83276	-0.0618419	0.960826
125	CCNA_00114	CC_0115	MarR/EmrR-family transcriptional regulator	122547..122852	14.3257	0.412093	0.371672	9.67696	-0.047634	0.940224	9.67696	0.109657	0.825563	9.8451	0.233552	0.67241	12.6861	0.634759	0.119229	9.67696	0.130327	0.80492	12.2622	0.684968	0.0875781	14.3257	-0.459727	0.211781	14.3257	-0.302436	0.456687	14.3257	-0.178541	0.652553	14.3257	0.222666	0.587192	14.3257	-0.281766	0.445808	14.3257	0.272875	0.46695	9.38995	0.157291	0.754299	9.8451	0.281186	0.844847
126	CCNA_00115	CC_0116	TolB protein	122939..126268	76.4011	-0.0950926	0.684428	73.1781	0.0942371	0.693825	73.1781	-0.117767	0.5741	73.1781	0.0196446	0.945742	73.1781	-0.115674	0.569896	73.1781	0.171511	0.416016	73.1781	-0.0443054	0.832706	76.4011	0.18933	0.255119	76.4011	-0.0226742	0.919908	76.4011	0.114737	0.524259	76.4011	-0.0205817	0.925266	76.4011	0.266603	0.101815	76.4011	0.0507873	0.790795	65.3626	-0.212004	0.262943	65.3626	-0.0745926	0.917266
127	CCNA_R0099			complement(124027..124282)	0	N/A	N/A	0	N/A	N/A	0	N/A	N/A	0	N/A	N/A	0	N/A	N/A	0	N/A	N/A	0	N/A	N/A	0	N/A	N/A	0	N/A	N/A	0	N/A	N/A	0	N/A	N/A	0	N/A	N/A	0	N/A	N/A	0	N/A	N/A	0	N/A	N/A
128	CCNA_00116	CC_0117	phosphoglucosamine mutase	complement(126407..127753)	201.355	-0.638388	0.000572751	201.355	0.227653	0.299841	201.355	-0.37731	0.0463384	204.328	0.229864	0.303822	201.355	-0.410231	0.0283453	206.602	0.226858	0.286026	201.355	-0.461697	0.0118743	197.328	0.866041	2.66264e-08	144.252	0.261078	0.150324	204.328	0.868252	2.73517e-08	144.252	0.228157	0.210401	206.602	0.865246	2.71256e-08	144.252	0.176691	0.324775	197.328	-0.604963	0.000277576	204.328	0.00221061	0.999098
129	CCNA_00117	CC_0118	glucosamine-fructose-6-phosphate aminotransferase, isomerizing	127915..129735	92.1413	-0.912232	7.89125e-10	92.1413	0.236993	0.188136	92.1413	-0.59837	7.78172e-05	92.1413	0.102398	0.632677	92.1413	-0.556748	0.000258861	92.1413	0.109145	0.569302	92.1413	-0.561753	0.000200821	90.9478	1.14923	5.25212e-19	54.6706	0.313862	0.0333502	85.4502	1.01463	5.27638e-15	54.6232	0.355483	0.0144098	87.159	1.02138	3.07741e-15	54.6232	0.350479	0.013004	90.9478	-0.835363	3.21135e-10	90.9478	-0.134596	0.792192
130	CCNA_00118	CC_0119	porphyrin biosynthesis protein	129746..131989	36.6352	-0.134448	0.525671	36.0294	0.0554248	0.819225	36.0294	-0.0104118	0.960003	38.1651	0.30027	0.125159	37.3912	0.320485	0.066409	36.0294	0.0861726	0.694521	36.0294	0.191069	0.290678	36.6352	0.189873	0.23209	36.6352	0.124037	0.49438	38.1651	0.434718	0.00362797	37.3912	0.454933	0.00317126	36.6352	0.220621	0.161545	36.6352	0.325518	0.0349856	32.1871	-0.0658366	0.755811	38.1651	0.244845	0.602695
131	CCNA_00119	CC_0120	hypothetical protein	131977..132438	53.2597	-0.185091	0.424241	53.2597	0.169581	0.487883	53.2597	-0.0161189	0.948478	53.2597	0.108975	0.686584	53.2597	0.00530424	0.982368	55.1744	0.2394	0.278383	53.2597	-0.0267696	0.905735	52.1204	0.354672	0.0410008	52.1204	0.168972	0.402135	52.1204	0.294066	0.098573	52.1204	0.190395	0.334686	55.1744	0.424491	0.0125396	52.1204	0.158321	0.407627	50.5164	-0.1857	0.389512	50.5164	-0.060606	0.944465
132	CCNA_00120	CC_0121	putative acetyltransferase	132435..132953	14.4436	0.0886556	0.792994	12.1155	-0.186243	0.579582	12.1155	-0.163778	0.584	13.4451	0.347954	0.235421	12.1707	0.262011	0.334147	12.1155	0.0872813	0.79064	12.1155	0.1214	0.673232	14.4436	-0.274899	0.249479	14.4436	-0.252434	0.324439	14.4436	0.259299	0.261387	14.4436	0.173355	0.505291	14.4436	-0.00137426	0.996332	14.4436	0.0327447	0.905951	9.71569	0.0224651	0.950194	13.4451	0.534198	0.31052
133	CCNA_00121	CC_0122	hypothetical protein	complement(132950..133408)	95.4566	0.404929	0.0259773	65.9871	0.279051	0.164674	78.6737	0.433698	0.0126405	68.0836	0.279775	0.167184	78.2408	0.53732	0.00157564	77.9346	0.455931	0.0124943	71.1474	0.478629	0.00504489	95.4566	-0.125878	0.44756	95.4566	0.0287691	0.89086	95.4566	-0.125153	0.462195	95.4566	0.132391	0.458736	95.4566	0.0510026	0.771722	95.4566	0.0737005	0.678497	78.6737	0.154647	0.425167	68.0836	0.000724324	0.999628
134	CCNA_00122	CC_0123	hypothetical protein	complement(133417..133827)	135.517	0.499586	0.0508403	126.025	0.807462	0.0011266	130.331	0.751426	0.00140839	91.4396	0.28744	0.326336	91.5434	0.333073	0.188515	124.422	0.720926	0.00374514	85.9069	0.253642	0.323087	135.517	0.307877	0.158725	135.517	0.25184	0.296067	135.517	-0.212146	0.36155	135.517	-0.166513	0.514309	135.517	0.22134	0.325459	135.517	-0.245944	0.284374	130.331	-0.0560365	0.854287	126.025	-0.520023	0.264891
135	CCNA_00123	CC_0124	3-hydroxyacyl CoA dehydrogenase	133900..134682	168.254	-0.317308	0.0488735	168.254	-0.228643	0.192017	168.254	-0.83269	6.78404e-09	168.254	-0.495818	0.00188776	168.254	-0.899306	3.81154e-10	168.254	-0.309994	0.0586834	168.254	-0.964643	1.55877e-11	150.702	0.0886649	0.550575	150.702	-0.515383	0.000139988	150.702	-0.17851	0.214212	150.702	-0.581998	1.30601e-05	150.702	0.00731325	0.965518	150.702	-0.647335	8.53677e-07	120.29	-0.604048	6.64265e-06	120.29	-0.267175	0.473386
136	CCNA_00124	CC_0125	hypothetical protein	complement(134826..135413)	1051.73	0.326486	0.230368	1173.16	0.898092	0.000236263	1192.72	0.822157	0.000428351	1130.14	0.795656	0.00155654	1069.41	0.783289	0.000826145	1303.59	0.983585	4.30411e-05	1205.45	1.0293	6.73373e-06	1173.16	0.571606	0.00615685	1192.72	0.495671	0.0264765	1130.14	0.46917	0.0286355	1069.41	0.456803	0.0409071	1303.59	0.6571	0.00157054	1205.45	0.702816	0.000780717	1192.72	-0.0759347	0.799785	1173.16	-0.102436	0.915084
137	CCNA_00125	CC_0126	amino acid efflux permease	complement(135509..136177)	94.6828	0.451173	0.013604	62.0212	-0.390558	0.0473375	62.0212	-0.142559	0.479773	62.0212	-0.409307	0.0387964	62.0212	-0.351906	0.0532292	62.0212	-0.535901	0.00387505	62.0212	-0.190853	0.314917	94.6828	-0.84173	1.90239e-08	94.6828	-0.593732	0.000142358	94.6828	-0.86048	7.61855e-09	94.6828	-0.803079	1.3216e-07	94.6828	-0.987073	2.15749e-11	94.6828	-0.642026	2.63523e-05	50.4045	0.247999	0.186376	40.3766	-0.0187491	0.984726
138	CCNA_00126	CC_0127	glutathione S-transferase	complement(136184..136591)	143.043	0.116378	0.658857	118.258	-0.59032	0.00629558	118.258	-1.47414	2.60572e-14	118.258	-0.880427	2.34086e-05	118.258	-1.21061	5.31063e-10	118.258	-0.620719	0.00329349	118.258	-1.50213	1.24467e-14	143.043	-0.706698	5.3288e-05	143.043	-1.59052	5.86511e-20	143.043	-0.996805	7.30571e-09	143.043	-1.32699	1.77692e-14	143.043	-0.737098	2.13965e-05	143.043	-1.61851	1.51634e-20	65.5606	-0.883822	1.70326e-06	65.5606	-0.290107	0.612869
139	CCNA_00127	CC_0128	KTSC domain protein	136811..137011	125.6	0.490942	0.0451418	81.1665	0.272292	0.330215	167.402	1.21397	1.93221e-08	86.91	0.33868	0.213158	119.263	0.842726	0.000155086	87.1383	0.306983	0.241863	132.368	1.07089	9.03712e-07	125.6	-0.21865	0.311001	167.402	0.723028	0.000279655	125.6	-0.152263	0.503579	125.6	0.351784	0.100662	125.6	-0.183959	0.39765	132.368	0.579946	0.00338393	167.402	0.941678	1.91517e-06	86.91	0.0663879	0.947771
140	CCNA_00128	CC_0129	argininosuccinate synthase	complement(137246..138472)	375.93	-0.777214	7.14698e-05	375.93	0.10081	0.707006	375.93	-0.307943	0.141279	375.93	0.0555109	0.851805	375.93	-0.209637	0.333097	375.93	-0.132063	0.592392	375.93	0.113562	0.6122	337.8	0.878024	1.5678e-07	271.865	0.469271	0.0104204	336.937	0.832725	7.91503e-07	269.778	0.567577	0.00151955	300.658	0.645152	0.000161405	318.956	0.890776	1.5904e-07	337.8	-0.408753	0.0328924	337.8	-0.0452993	0.956199
141	CCNA_00129	CC_0130	hypothetical protein	complement(138555..138917)	93.6641	-0.570384	0.0163924	93.6641	-0.863741	0.000258173	93.6641	-1.19965	4.7694e-08	93.6641	-0.75848	0.00167829	93.6641	-1.22605	2.62854e-08	93.6641	-1.18137	1.9923e-07	93.6641	-0.966407	1.28133e-05	70.4653	-0.293357	0.173189	70.4653	-0.629262	0.00311901	70.4653	-0.188096	0.409737	70.4653	-0.655669	0.00197356	70.4653	-0.610988	0.00269013	70.4653	-0.396023	0.0634725	43.1963	-0.335905	0.173529	47.7005	0.10526	0.908566
142	CCNA_00130	CC_0131	Kup system potassium uptake protein	complement(138921..140918)	258.893	-0.50505	0.0133163	258.893	-0.0801038	0.768047	258.893	-0.412418	0.038842	258.893	-0.127658	0.634906	258.893	-0.441978	0.0254131	258.893	-0.48665	0.0191663	258.893	-0.18161	0.390362	205.494	0.424946	0.0136796	203.308	0.0926324	0.679284	203.955	0.377392	0.0320959	203.308	0.0630723	0.78347	203.308	0.0184001	0.932712	203.308	0.323441	0.0710974	205.494	-0.332314	0.0884787	205.494	-0.0475545	0.953832
143	CCNA_00131	CC_0132	Rrf2 family protein	141119..141541	83.5498	0.43281	0.114446	55.4756	-0.377595	0.202407	56.9056	0.185121	0.522329	55.4756	-0.399067	0.176392	55.4756	-0.0828689	0.78026	55.4756	-0.0107323	0.974248	55.4756	-0.293608	0.273756	83.5498	-0.810405	0.000189543	83.5498	-0.247689	0.329893	83.5498	-0.831877	0.000126202	83.5498	-0.515679	0.0263766	83.5498	-0.443542	0.0480216	83.5498	-0.726418	0.000993064	56.9056	0.562716	0.0204344	36.516	-0.0214717	0.988831
144	hetN	CC_0133	ketoacyl reductase hetN	141633..142433	129.011	0.208513	0.277759	100.076	0.195999	0.328028	126.69	0.494666	0.00261141	100.076	-0.132683	0.54823	100.076	0.128939	0.492361	100.076	0.105743	0.612281	100.076	0.20113	0.253498	129.011	-0.0125137	0.94388	129.011	0.286152	0.069525	129.011	-0.341196	0.0218033	129.011	-0.0795738	0.669038	129.011	-0.10277	0.526453	129.011	-0.0073835	0.968797	126.69	0.298666	0.0686381	95.9139	-0.328682	0.363191
145	CCNA_00133	CC_0134	radical SAM family enzyme	142680..143894	284.676	0.447094	0.0802876	191.32	0.287269	0.30594	329.458	0.973696	1.7704e-05	189.291	0.224881	0.452479	287.095	0.87943	0.000120675	191.938	0.225933	0.418174	284.837	0.954895	2.3826e-05	284.676	-0.159825	0.482768	329.458	0.526601	0.0157687	284.676	-0.222214	0.330751	287.095	0.432336	0.0505864	284.676	-0.221161	0.322316	284.837	0.507801	0.0162214	329.458	0.686426	0.00142683	191.32	-0.0623889	0.953832
146	CCNA_00134	CC_0135	surface protein	143989..144417	318.59	0.101077	0.594932	280.526	0.330768	0.0445472	306.209	0.358459	0.0176466	266.154	0.0734991	0.729831	266.154	0.0636469	0.714788	266.154	0.10328	0.57718	266.154	0.244988	0.112686	318.59	0.229691	0.0905	318.59	0.257383	0.070869	318.59	-0.0275776	0.86957	318.59	-0.0374297	0.835306	318.59	0.00220379	0.989191	318.59	0.143911	0.320232	306.209	0.0276917	0.887061	280.526	-0.257269	0.493038
147	CCNA_00135	CC_0136	trypsin-like peptidase	144443..145276	95.6879	-0.160718	0.813403	95.6879	-0.541773	0.365028	95.6879	-0.374272	0.508341	95.6879	-1.09845	0.0460421	95.6879	-1.10999	0.0259518	95.6879	-0.459028	0.432618	95.6879	-2.15027	5.82894e-06	95.3157	-0.381055	0.421592	95.3157	-0.213554	0.708024	95.3157	-0.937735	0.0347447	95.3157	-0.949276	0.0399201	95.3157	-0.298309	0.537011	95.3157	-1.98955	3.24318e-06	66.7086	0.167501	0.785178	55.0964	-0.55668	0.706663
148	CCNA_00136	CC_0137	AmpG protein	complement(145273..146952)	141.763	0.35909	0.0768777	99.0457	0.207349	0.362385	109.83	0.300906	0.12683	99.0457	-0.0385262	0.891738	99.0457	-0.0870784	0.686234	99.0457	0.117461	0.61758	99.0457	0.00566904	0.978608	141.763	-0.151741	0.39805	141.763	-0.0581843	0.790424	141.763	-0.397616	0.0172212	141.763	-0.446169	0.00956609	141.763	-0.24163	0.163645	141.763	-0.353421	0.0376739	109.83	0.0935566	0.678723	95.8535	-0.245875	0.641388
149	shkA	CC_0138	hybrid two-component histidine kinase/receiver protein ShkA	complement(146986..148530)	71.2013	-3.52448	9.507e-90	71.2013	0.236184	0.269324	71.2013	-2.8284	2.62346e-60	71.2013	-0.0280572	0.919713	71.2013	-2.02602	1.15293e-32	71.2013	0.170494	0.425328	71.2013	-2.27589	3.11117e-40	70.3265	3.76066	8.0304e-124	9.00591	0.696072	0.00016299	60.5478	3.49642	4.01509e-107	14.589	1.49846	6.00634e-19	70.3722	3.69497	4.55841e-120	11.5584	1.24858	3.88858e-13	70.3265	-3.06459	2.82049e-86	70.3265	-0.264241	0.589909
150	CCNA_00138	CC_0139	TonB-dependent receptor	148752..150944	455.815	0.817564	0.0687641	232.304	-1.71034	5.00134e-05	232.304	-1.5384	0.000141558	232.304	-1.49517	0.000565301	232.304	-1.43412	0.000423779	232.304	-0.55479	0.240792	232.304	-1.58034	8.07038e-05	455.815	-2.5279	2.61086e-13	455.815	-2.35596	2.75076e-11	455.815	-2.31274	2.94211e-11	455.815	-2.25168	1.85693e-10	455.815	-1.37235	0.000126185	455.815	-2.3979	8.33475e-12	71.5952	0.171936	0.738167	72.0032	0.215163	0.897079
151	chlI	CC_0140	magnesium chelatase subunit ChlI-like ATPase	complement(150993..152600)	33.9032	0.220733	0.318963	26.0572	-0.195289	0.410885	26.0572	-0.180031	0.40014	26.0572	-0.0475473	0.870823	26.0572	-0.420205	0.0308936	26.0572	0.0399758	0.882869	26.0572	-0.607151	0.00129372	33.9032	-0.416021	0.0136366	33.9032	-0.400764	0.0242455	33.9032	-0.26828	0.128837	33.9032	-0.640938	0.000163774	33.9032	-0.180757	0.314164	33.9032	-0.827884	5.94732e-07	20.6818	0.015257	0.954922	21.941	0.147741	0.824639
152	CCNA_00140	CC_0141	glutathione synthetase	complement(152709..153662)	160.886	0.0781703	0.741928	160.692	0.490003	0.00934046	165.641	0.435496	0.0147408	159.866	0.437339	0.0247697	149.398	0.39738	0.0267329	163.619	0.450111	0.0168104	150.54	0.490295	0.0049998	160.886	0.411833	0.00798488	165.641	0.357326	0.0311742	160.886	0.359168	0.0234162	160.886	0.319209	0.0559134	163.619	0.37194	0.0182104	160.886	0.412124	0.00909487	165.641	-0.0545067	0.805393	160.692	-0.0526645	0.944465
153	CCNA_00141	CC_0142	tetratricopeptide repeat family protein	complement(153718..154533)	48.284	0.0216969	0.944566	42.6649	-0.619394	0.0116248	42.6649	-0.33645	0.164934	42.6649	-0.207267	0.47889	42.6649	-0.0177607	0.95136	42.6649	-0.100913	0.728853	42.6649	-0.336636	0.155617	48.284	-0.641091	0.00129616	48.284	-0.358146	0.102626	48.284	-0.228964	0.294193	48.284	-0.0394576	0.88753	48.284	-0.12261	0.585131	48.284	-0.358333	0.0875937	30.3671	0.282944	0.249309	32.0794	0.412127	0.463574
154	CCNA_00142	CC_0143	endonuclease	complement(154535..154912)	37.3264	-1.07249	0.00411327	37.3264	-1.84604	1.04053e-06	37.3264	-1.54854	1.53167e-05	37.3264	-1.85246	8.31494e-07	37.3264	-1.54449	1.71609e-05	37.3264	-1.25508	0.000862232	37.3264	-2.43459	2.92765e-11	19.7324	-0.77355	0.025587	19.7324	-0.476058	0.208465	19.7324	-0.779973	0.0237405	19.7324	-0.472006	0.207109	19.7324	-0.182595	0.627425	19.7324	-1.3621	9.70673e-05	11.4384	0.297492	0.51776	8.96658	-0.00642234	0.998153
155	CCNA_00143	CC_0144	ribosomal RNA small subunit methyltransferase I	complement(154912..155784)	99.4573	0.0222331	0.923959	87.8447	-0.504896	0.00675663	87.8447	-0.349279	0.0523291	87.8447	-0.454554	0.0176982	87.8447	-0.262548	0.153852	87.8447	-0.363121	0.0564883	87.8447	-0.280322	0.121746	99.4573	-0.527129	0.000533133	99.4573	-0.371512	0.0231491	99.4573	-0.476787	0.00192122	99.4573	-0.284781	0.0875099	99.4573	-0.385354	0.0129685	99.4573	-0.302555	0.058916	61.903	0.155617	0.43521	55.4811	0.0503417	0.950134
156	CCNA_00144	CC_0145	oxygen-independent coproporphyrinogen-III oxidase	complement(155819..156973)	27.5579	-0.307646	0.30072	27.5579	-0.5399	0.0589685	27.5579	-0.536424	0.0414048	27.5579	-0.613759	0.0312074	27.5579	-0.809335	0.00147381	27.5579	-0.374548	0.196019	27.5579	-1.09854	1.14558e-05	24.8065	-0.232254	0.347139	24.8065	-0.228778	0.394578	24.8065	-0.306112	0.212301	24.8065	-0.501688	0.0391556	24.8065	-0.0669011	0.805109	24.8065	-0.790898	0.000586676	17.0966	0.00347587	0.992385	15.8876	-0.0738586	0.950134
157	CCNA_00145	CC_0146	xanthosine triphosphate pyrophosphatase	complement(156966..157568)	59.0609	-0.245905	0.318798	61.3903	0.313119	0.203175	61.5381	0.214717	0.35764	59.6092	0.2122	0.425572	59.0609	-0.178963	0.449576	69.7109	0.426948	0.0617504	59.0609	-0.101571	0.675512	61.3903	0.559023	0.00232336	61.5381	0.460622	0.0188009	59.6092	0.458105	0.014709	55.5504	0.0669417	0.788173	69.7109	0.672853	0.000200579	55.5504	0.144333	0.494426	61.5381	-0.0984013	0.702947	61.3903	-0.100918	0.904336
158	CCNA_00146	CC_0147	glutathione S-transferase	157593..158186	189.405	-0.242282	0.175624	189.405	0.170977	0.379272	189.405	0.137709	0.444718	189.405	-0.0118981	0.964202	189.405	0.0670442	0.717126	189.405	0.0253567	0.915187	189.405	-0.0130432	0.946634	178.648	0.413259	0.00292173	186.885	0.379992	0.00971242	178.648	0.230384	0.11984	178.648	0.309327	0.038126	178.648	0.267639	0.0643263	178.648	0.229239	0.122331	186.885	-0.0332677	0.872205	178.395	-0.182875	0.699421
159	CCNA_00147	CC_0148	hypothetical protein	158354..158470	265.894	1.38469	1.57941e-11	91.1635	-0.0582129	0.865972	182.092	1.15178	3.28414e-08	91.2457	0.220815	0.437902	180.221	1.2516	1.72547e-09	91.1635	0.173598	0.524785	133.022	0.893908	2.65204e-05	265.894	-1.4429	2.59015e-15	265.894	-0.23291	0.263904	265.894	-1.16387	7.51541e-11	265.894	-0.133088	0.549072	265.894	-1.21109	8.88647e-12	265.894	-0.490781	0.00850315	182.092	1.20999	1.41187e-10	91.2457	0.279028	0.672252
160	CCNA_00148	CC_0149	hypothetical protein	158546..159079	493.49	1.62641	3.69905e-16	143.573	0.189465	0.485322	262.01	1.02724	5.40016e-07	143.573	-0.0909517	0.770362	265.44	1.13046	3.15884e-08	143.573	-0.10598	0.702995	187.309	0.732655	0.000439795	493.49	-1.43695	4.96314e-16	493.49	-0.599176	0.00187766	493.49	-1.71736	1.8546e-22	493.49	-0.495954	0.0114558	493.49	-1.73239	6.34008e-23	493.49	-0.893756	1.09761e-06	262.01	0.83777	8.86902e-06	137.427	-0.280417	0.651426
161	CCNA_00149	CC_0150	Cro/CI-family transcriptional regulator	159096..159323	248.796	1.17353	6.65775e-09	98.8998	-0.0575123	0.859918	167.782	0.914978	8.04369e-06	98.8998	0.191603	0.489829	192.682	1.22018	1.36869e-09	99.8986	0.203951	0.423819	162.79	1.07125	1.22829e-07	248.796	-1.23104	4.28531e-12	248.796	-0.258549	0.210502	248.796	-0.981924	3.29549e-08	248.796	0.0466506	0.85129	248.796	-0.969575	4.05907e-08	248.796	-0.102279	0.633062	167.782	0.97249	1.51428e-07	97.8016	0.249115	0.699274
162	CCNA_00150	CC_0151	PDZ domain family protein	complement(159320..160297)	165.883	0.670527	9.90451e-05	93.3568	-0.023791	0.931361	124.935	0.573844	0.000806024	93.3568	0.0348796	0.895185	99.7911	0.337578	0.059281	93.3568	-0.0415651	0.865173	93.3568	0.25809	0.155135	165.883	-0.694318	2.70144e-06	165.883	-0.0966833	0.616551	165.883	-0.635647	2.04495e-05	165.883	-0.332949	0.0402954	165.883	-0.712092	1.3711e-06	165.883	-0.412437	0.00770246	124.935	0.597635	0.000131285	83.1411	0.0586706	0.940627
163	CCNA_00151	CC_0152	ribonuclease PH	complement(160464..161180)	205.525	-0.534287	0.0185682	205.525	-0.216628	0.419692	205.525	-0.366117	0.107192	205.525	-0.26437	0.316438	205.525	-0.442214	0.0452638	205.525	-0.37849	0.115615	205.525	-0.365423	0.100676	157.907	0.31766	0.108249	157.907	0.16817	0.463089	157.907	0.269918	0.18789	157.907	0.0920729	0.710281	157.907	0.155797	0.457947	157.907	0.168864	0.431741	148.22	-0.149489	0.554692	148.631	-0.047742	0.958554
164	CCNA_00152	CC_0153	winged helix-turn-helix transcription repressor HrcA	161320..162396	149.206	0.392398	0.0171993	101.931	-0.199114	0.291216	101.931	0.113252	0.536586	101.931	-0.0348228	0.885851	104.554	0.297044	0.0665765	101.931	0.0245417	0.91695	101.931	0.110126	0.530798	149.206	-0.591512	1.12792e-05	149.206	-0.279146	0.0616259	149.206	-0.427221	0.00194411	149.206	-0.0953539	0.575015	149.206	-0.367856	0.00793902	149.206	-0.282272	0.0487895	99.1761	0.312366	0.0433635	85.948	0.164291	0.737032
165	grpE	CC_0154	adenine nucleotide exchange factor GrpE	162409..163035	656.686	0.102297	0.741031	549.07	-0.993234	2.19931e-05	549.07	-0.79904	0.000420122	549.07	-0.986317	2.96839e-05	549.07	-0.727966	0.00140351	549.07	-0.903077	0.00012082	549.07	-1.12613	3.42439e-07	656.686	-1.09553	1.99373e-08	656.686	-0.901337	9.32182e-06	656.686	-1.08861	2.73984e-08	656.686	-0.830263	4.91765e-05	656.686	-1.00537	2.89736e-07	656.686	-1.22842	4.33719e-10	283.429	0.194194	0.460101	240.34	0.00691701	0.995617
166	CCNA_00154	CC_0155	conserved hypothetical membrane protein	complement(162975..163235)	149.855	0.111701	0.730789	124.53	-1.01805	6.27442e-05	124.53	-0.740688	0.00252247	124.53	-1.27248	3.57707e-07	124.53	-0.779056	0.00140494	124.53	-1.16702	2.61462e-06	124.53	-0.980865	4.47631e-05	149.855	-1.12975	9.60445e-08	149.855	-0.852388	0.000104435	149.855	-1.38418	4.34623e-11	149.855	-0.890757	4.62897e-05	149.855	-1.27872	9.37419e-10	149.855	-1.09257	3.49283e-07	66.7535	0.277363	0.316003	51.1907	-0.254432	0.759023
167	CCNA_00155	CC_0156	DNA polymerase III, beta chain	163413..164531	765.14	0.0508321	0.865577	662.15	-0.0838072	0.789966	662.15	0.145051	0.58133	662.15	-0.0600348	0.859225	662.15	0.243971	0.314934	662.15	-0.0191234	0.953628	662.15	0.16345	0.506657	765.14	-0.134639	0.537869	765.14	0.094219	0.715511	765.14	-0.110867	0.628343	765.14	0.193139	0.402862	765.14	-0.0699555	0.761587	765.14	0.112618	0.625665	657.312	0.228858	0.349444	549.025	0.0237724	0.984529
168	CCNA_00156	CC_0157	ArsR-family transcriptional regulator	164664..164951	60.5089	0.447398	0.100752	39.8755	-0.205944	0.530312	39.8755	0.142322	0.637174	41.4535	0.275203	0.378176	46.5023	0.481611	0.0606612	41.3617	0.242423	0.414277	39.8755	0.228228	0.404998	60.5089	-0.653341	0.00310091	60.5089	-0.305076	0.215764	60.5089	-0.172195	0.484571	60.5089	0.0342131	0.912575	60.5089	-0.204974	0.384052	60.5089	-0.21917	0.365317	39.5362	0.348265	0.195367	41.4535	0.481146	0.394704
169	CCNA_00157	CC_0158	glyoxalase family protein	165022..165393	65.0266	-1.18897	1.12632e-06	65.0266	-0.481497	0.0867214	65.0266	-1.90765	5.04269e-15	65.0266	-0.555824	0.0464463	65.0266	-1.71386	2.01523e-12	65.0266	-0.595698	0.0253745	65.0266	-1.7417	1.15667e-12	39.1222	0.707473	0.00155632	31.7304	-0.718685	0.00355623	38.1199	0.633145	0.00520474	31.7304	-0.524892	0.0360847	37.7011	0.593272	0.0087254	31.7304	-0.552733	0.0235065	39.1222	-1.42616	4.58048e-10	39.1222	-0.0743277	0.946922
170	chvR			165492..165575	171.425	0.675153	0.0654036	96.1685	-0.801995	0.0404815	96.1685	-0.11009	0.797758	96.1685	-0.229494	0.630838	96.1685	0.252253	0.51572	96.1685	-0.168788	0.704599	96.1685	0.113661	0.778521	171.425	-1.47715	8.06736e-07	171.425	-0.785243	0.0124195	171.425	-0.904646	0.00250326	171.425	-0.422899	0.200352	171.425	-0.84394	0.00451532	171.425	-0.561492	0.0703938	80.2441	0.691905	0.050386	70.4915	0.572501	0.550043
171	recF	CC_0159	DNA replication and repair protein recF	165621..166784	119.3	0.200073	0.271532	93.1536	-0.588574	0.000321544	93.1536	-0.187666	0.277478	93.1536	-0.186886	0.335649	93.1536	0.0384865	0.838059	93.1536	-0.273837	0.119347	93.1536	0.0126577	0.947738	119.3	-0.788647	3.79139e-09	119.3	-0.387738	0.00753785	119.3	-0.386958	0.00552141	119.3	-0.161586	0.311236	119.3	-0.47391	0.000531177	119.3	-0.187415	0.209331	73.4968	0.400908	0.00768834	70.4934	0.401688	0.141222
172	gyrB	CC_0160	DNA gyrase subunit B	166781..169246	516.277	-0.124107	0.599902	504.488	0.111322	0.65174	528.908	0.223952	0.269012	504.488	0.103678	0.691711	504.488	0.218646	0.275338	504.488	-0.0445528	0.863982	504.488	0.212214	0.281961	516.277	0.235429	0.169671	528.908	0.348059	0.0477818	516.277	0.227785	0.195223	516.277	0.342753	0.0501865	516.277	0.0795545	0.671449	516.277	0.336321	0.0471053	528.908	0.11263	0.603438	467.829	-0.00764402	0.995617
173	CCNA_00160	CC_0161	methyl-accepting chemotaxis protein	169387..170526	28.5519	-0.04217	0.867586	26.3565	-0.0351683	0.905915	26.3565	-0.0135124	0.954634	26.3565	-0.0264135	0.928993	26.3565	0.097403	0.652546	26.3565	-0.0632603	0.801327	26.3565	-0.00457579	0.983318	28.5519	0.00700169	0.972086	28.5519	0.0286576	0.90151	28.5519	0.0157565	0.940798	28.5519	0.139573	0.482617	28.5519	-0.0210903	0.920118	28.5519	0.0375942	0.85708	23.4621	0.021656	0.931012	22.2809	0.00875479	0.995617
174	CCNA_00161	CC_0162	hypothetical protein	170951..171577	1685.85	-1.12982	0.00045287	1685.85	-0.016995	0.97266	1685.85	-0.584792	0.0808896	1685.85	-0.392704	0.316586	1685.85	-1.00389	0.00154275	1728.9	0.226115	0.569302	1685.85	-1.24088	6.34239e-05	1392.03	1.11282	5.43915e-05	1008.44	0.545027	0.077401	1121.77	0.737114	0.00997989	856.368	0.125932	0.732845	1728.9	1.35593	6.75845e-07	856.368	-0.11106	0.746296	1392.03	-0.567797	0.0755181	1392.03	-0.375709	0.690216
175	CCNA_00162	CC_0163	beta-barrel porin type 2	171649..172917	3231.79	-0.783454	9.33446e-05	5388.3	0.993343	8.01402e-07	3860.46	0.413655	0.0463032	4761.51	0.766949	0.000251494	3881.71	0.541491	0.00730227	5345.03	0.914688	6.41586e-06	4380.92	0.790244	5.05205e-05	5388.3	1.7768	9.88425e-27	3860.46	1.19711	3.38656e-12	4761.51	1.5504	1.58118e-20	3881.71	1.32494	6.39694e-15	5345.03	1.69814	1.7241e-24	4380.92	1.5737	9.64441e-21	5388.3	-0.579687	0.00183357	5388.3	-0.226394	0.706663
176	CCNA_00163	CC_0164	exopolysaccharide transport family protein	172964..175183	1009.13	-1.21552	2.08066e-10	1299.05	0.619931	0.00340804	1009.13	-0.275383	0.203692	1197.56	0.45939	0.041045	1009.13	-0.133984	0.561185	1134.63	0.357818	0.110675	1009.13	0.0616713	0.794365	1299.05	1.83545	1.17752e-28	747.815	0.940135	7.13336e-08	1197.56	1.67491	5.76147e-24	759.94	1.08153	3.09531e-10	1134.63	1.57334	2.78335e-21	825.425	1.27719	4.77502e-14	1299.05	-0.895314	2.88765e-07	1299.05	-0.16054	0.813039
177	CCNA_00164	CC_0165	O-antigen polymerase	175173..177098	245.353	-1.06531	3.43295e-06	245.353	-0.0501813	0.890209	245.353	-0.873033	0.000141558	245.353	-0.0598734	0.868705	245.353	-0.74654	0.0012969	245.353	-0.195325	0.491918	245.353	-0.696841	0.00256773	198.569	1.01512	3.63452e-07	130.825	0.192273	0.438107	203.279	1.00543	5.4306e-07	130.825	0.318766	0.166735	188.099	0.869981	1.63442e-05	130.825	0.368464	0.0902626	198.569	-0.822851	9.33413e-05	203.279	-0.00969205	0.995617
178	pssY	CC_0166	polyisoprenylphosphate hexose-1-phosphotransferase pssY	complement(177092..177745)	101.642	0.000691919	0.997102	91.0946	0.132362	0.567148	91.0946	-0.0950645	0.657979	91.0946	0.113471	0.644905	91.0946	0.181951	0.351697	91.0946	0.141957	0.511425	91.0946	0.13625	0.487831	101.642	0.13167	0.443575	101.642	-0.0957564	0.633328	101.642	0.112779	0.529828	101.642	0.181259	0.314095	101.642	0.141265	0.408126	101.642	0.135558	0.442034	83.7812	-0.227426	0.229123	85.2378	-0.0188913	0.984529
179	CCNA_03915		hypothetical protein	177944..178090	237.557	-5.57688	1.53484e-22	237.557	-0.607382	0.373867	237.557	-6.50109	1.05328e-24	237.557	-1.27131	0.0423253	237.557	-6.66426	8.67301e-25	237.557	-0.865684	0.168152	237.557	-6.80434	4.97073e-24	131.305	4.9695	1.52011e-21	5.52445	-0.924209	0.233039	88.4558	4.30557	2.5934e-16	5.52445	-1.08738	0.157384	114.895	4.7112	1.84502e-19	5.52445	-1.22746	0.105874	131.305	-5.89371	2.25976e-23	131.305	-0.663924	0.685984
180	hvyA	CC_0167	transglutaminase-like cysteine proteinase HvyA	complement(178252..179070)	490.17	-4.96002	3.28703e-181	1115.38	1.43882	4.35896e-17	490.17	-5.00376	7.82604e-180	1077.23	1.33757	9.81309e-15	490.17	-4.70673	8.49032e-163	1276.79	1.57016	2.3867e-20	490.17	-5.00495	4.97259e-177	1115.38	6.39884	0	17.4869	-0.0437397	0.862097	1077.23	6.29759	0	17.4869	0.253295	0.211813	1276.79	6.53018	0	17.4869	-0.0449291	0.846179	1115.38	-6.44258	0	1115.38	-0.101243	0.88387
181	CCNA_00167	CC_0168	metallophosphatase family protein	179311..180120	367.787	0.199823	0.508153	286.743	0.142365	0.661984	321.541	0.317082	0.229027	324.198	0.389887	0.171164	370.416	0.639653	0.00859912	295.763	0.233343	0.420401	329.294	0.549435	0.024165	367.787	-0.0574583	0.817881	367.787	0.117259	0.674007	367.787	0.190064	0.43367	370.416	0.43983	0.0558655	367.787	0.0335198	0.901107	367.787	0.349612	0.122695	321.541	0.174718	0.536836	324.198	0.247522	0.74854
182	CCNA_00168	CC_0169	polysaccharide export protein	180205..180801	2255.49	0.199819	0.484571	2119.1	0.516545	0.0437546	2216.08	0.485741	0.0416649	2272.82	0.581118	0.0233736	2308.61	0.664399	0.00410326	2033.83	0.39743	0.126018	2076.46	0.582416	0.0119	2255.49	0.316726	0.138692	2255.49	0.285921	0.219771	2272.82	0.381299	0.0742916	2308.61	0.46458	0.033167	2255.49	0.19761	0.377332	2255.49	0.382597	0.0737318	2216.08	-0.0308044	0.92035	2272.82	0.0645734	0.953158
183	CCNA_00169	CC_0170	hypothetical protein	181379..182917	40.651	0.651561	0.00137092	23.6978	0.290924	0.221147	31.0491	0.574433	0.00420233	25.422	0.342295	0.144062	33.3765	0.78508	5.89523e-05	23.4314	0.204681	0.390834	30.4969	0.74452	0.000132777	40.651	-0.360637	0.0448398	40.651	-0.0771279	0.737294	40.651	-0.309266	0.0926227	40.651	0.133519	0.53322	40.651	-0.44688	0.0115969	40.651	0.092959	0.652461	31.0491	0.283509	0.174096	25.422	0.0513708	0.953832
184	CCNA_00170	CC_0171	TonB-dependent receptor	182997..185663	20.4822	0.484568	0.0098174	13.1319	0.111556	0.644338	15.8152	0.422671	0.0211407	14.2815	0.334467	0.107658	17.7061	0.69536	7.3571e-05	13.8693	0.268081	0.189324	15.0595	0.54669	0.00206561	20.4822	-0.373012	0.019802	20.4822	-0.0618967	0.764057	20.4822	-0.150101	0.394486	20.4822	0.210791	0.231196	20.4822	-0.216487	0.194151	20.4822	0.0621222	0.744321	15.8152	0.311115	0.0857226	14.2815	0.222911	0.672252
185	CCNA_00171	CC_0172	type II secretion pathway protein C	185853..186290	9.91741	0.135865	0.755331	7.93341	-0.270903	0.544245	7.97518	0.154442	0.701972	7.93341	-0.344612	0.42695	8.26939	0.314371	0.389774	8.66942	0.309373	0.428225	7.93341	0.0828346	0.834482	9.91741	-0.406768	0.202285	9.91741	0.0185775	0.96435	9.91741	-0.480477	0.126465	9.91741	0.178506	0.615036	9.91741	0.173508	0.585662	9.91741	-0.0530304	0.884906	7.97518	0.425346	0.249068	5.48376	-0.0737084	0.961303
186	pulD	CC_0173	type II secretion pathway protein D	186287..188350	16.7189	-0.0358594	0.873073	16.5446	0.364163	0.0508001	16.7649	0.282956	0.110088	15.3479	0.131141	0.559629	15.3479	0.124489	0.515869	16.6463	0.305902	0.101109	15.3479	0.13571	0.466318	16.7189	0.400022	0.0066971	16.7649	0.318815	0.0438022	16.7189	0.167	0.304071	16.7189	0.160348	0.353768	16.7189	0.341762	0.0220271	16.7189	0.171569	0.293322	16.7649	-0.081207	0.691317	16.5446	-0.233022	0.613949
187	pulE	CC_0174	type II secretion pathway protein E	188347..189822	8.46477	0.194859	0.429176	6.76108	0.278514	0.260468	7.59878	0.355458	0.0998656	7.54151	0.396746	0.0912247	7.36517	0.407131	0.0533054	8.21001	0.500609	0.0211208	6.62296	0.269164	0.218675	8.46477	0.0836551	0.681382	8.46477	0.160599	0.446293	8.46477	0.201887	0.295399	8.46477	0.212272	0.292447	8.46477	0.30575	0.0912373	8.46477	0.0743049	0.730435	7.59878	0.0769438	0.761918	7.54151	0.118232	0.880049
188	pulF	CC_0175	type II secretion pathway protein F	189809..191020	10.3239	0.0133747	0.968633	9.14879	-0.163943	0.598357	9.14879	-0.00699936	0.978235	9.14879	0.0182975	0.962287	9.14879	0.192858	0.459658	9.14879	0.0572691	0.859513	9.14879	-0.103133	0.705308	10.3239	-0.177317	0.437829	10.3239	-0.0203741	0.944265	10.3239	0.00492274	0.985921	10.3239	0.179484	0.460042	10.3239	0.0438943	0.859887	10.3239	-0.116508	0.632068	8.15389	0.156943	0.577265	8.02946	0.18224	0.828523
189	CCNA_00175	CC_0176	type II secretion pathway protein G	191032..191484	55.6198	0.0948854	0.743899	60.5647	0.62674	0.00630214	71.3631	0.764707	0.000281042	68.4742	0.760994	0.000739207	70.9365	0.881188	2.39189e-05	69.0718	0.752614	0.000660234	70.0577	0.931416	6.60524e-06	60.5647	0.531854	0.00459173	71.3631	0.669821	0.000464485	68.4742	0.666109	0.000326251	70.9365	0.786302	2.77289e-05	69.0718	0.657729	0.000358708	70.0577	0.83653	5.55343e-06	71.3631	0.137967	0.581186	68.4742	0.134254	0.86598
190	CCNA_00176	CC_0177	type II secretion pathway protein H	191399..191956	13.1543	-0.0429973	0.894551	12.185	0.208384	0.504649	12.2544	0.16107	0.57584	12.185	0.059684	0.874976	12.185	-0.176618	0.531705	12.185	0.132135	0.671622	12.185	-0.0211136	0.944117	13.1543	0.251382	0.27391	13.1543	0.204067	0.420641	13.1543	0.102681	0.68566	13.1543	-0.133621	0.623927	13.1543	0.175132	0.450802	13.1543	0.0218837	0.93832	12.2544	-0.0473146	0.882734	11.78	-0.1487	0.876108
191	CCNA_00177	CC_0178	type II secretion pathway protein I	191925..192308	4.57363	-0.246257	0.737298	4.57363	-0.908952	0.181487	4.57363	-0.107381	0.877788	4.57363	-1.18418	0.0760311	4.57363	-0.75431	0.214631	4.57363	-0.709272	0.274609	4.57363	-1.04845	0.0821168	4.33083	-0.662695	0.235457	4.33083	0.138876	0.832983	4.33083	-0.937923	0.0888943	4.33083	-0.508053	0.393895	4.33083	-0.463015	0.398975	4.33083	-0.80219	0.153829	3.81054	0.801572	0.203052	2.04872	-0.275228	0.91589
192	CCNA_00178	CC_0179	type II secretion pathway protein J	192305..192895	6.30706	0.236157	0.672879	4.82891	-0.201543	0.738217	4.82891	-0.449557	0.356341	4.82891	-0.753077	0.146763	4.82891	-0.520284	0.274053	4.82891	-0.122184	0.835375	4.82891	-0.575745	0.219455	6.30706	-0.437699	0.283033	6.30706	-0.685713	0.101669	6.30706	-0.989234	0.0122991	6.30706	-0.756441	0.067349	6.30706	-0.358341	0.376104	6.30706	-0.811901	0.0440797	3.57149	-0.248014	0.64558	3.57149	-0.551534	0.680583
193	CCNA_00179	CC_0180	type II secretion pathway protein K	192892..193866	11.3944	-0.296239	0.266687	11.3944	-0.642475	0.0129013	11.3944	-0.144116	0.599931	11.3944	-0.410519	0.130408	11.3944	-0.311599	0.210117	11.3944	-0.303168	0.253233	11.3944	-0.34594	0.158348	10.3439	-0.346237	0.122006	10.3439	0.152122	0.547266	10.3439	-0.11428	0.64013	10.3439	-0.0153605	0.961285	10.3439	-0.00692929	0.978164	10.3439	-0.0497008	0.849786	9.26186	0.498359	0.0365981	7.42283	0.231957	0.774262
194	CCNA_00180	CC_0181	type II secretion pathway protein L	193848..194954	18.173	-0.0434862	0.861352	16.8328	-0.329409	0.126188	16.8328	-0.0453872	0.843157	16.8328	0.10557	0.682516	16.8328	0.14829	0.473231	16.8328	-0.0871391	0.713013	16.8328	0.226276	0.244328	18.173	-0.285922	0.0961167	18.173	-0.00190095	0.994348	18.173	0.149056	0.409005	18.173	0.191776	0.296776	18.173	-0.0436529	0.82293	18.173	0.269763	0.111348	14.6603	0.284021	0.146365	15.622	0.434978	0.22711
195	CCNA_00181	CC_0182	type II secretion pathway protein M	194951..195427	7.07541	-0.0638853	0.889637	6.64474	-0.00362596	0.995842	6.64474	-0.0865019	0.843157	8.51928	0.586786	0.136937	6.784	0.306584	0.425283	8.27746	0.521082	0.171249	6.64474	0.233264	0.549126	7.07541	0.0602593	0.870101	7.07541	-0.0226167	0.959656	8.51928	0.650672	0.0308016	7.07541	0.370469	0.277435	8.27746	0.584967	0.0528169	7.07541	0.297149	0.379431	5.54635	-0.082876	0.859191	8.51928	0.590412	0.504003
196	CCNA_00182	CC_0183	type II secretion pathway protein N	195424..196140	23.6987	0.133116	0.672443	19.3357	-0.00683719	0.986553	19.3357	0.0835271	0.779105	19.3357	0.0417109	0.908467	19.3357	-0.204723	0.449054	19.3357	-0.0416814	0.905994	19.3357	-0.161543	0.551192	23.6987	-0.139953	0.553395	23.6987	-0.0495887	0.862251	23.6987	-0.0914049	0.7154	23.6987	-0.337839	0.14681	23.6987	-0.174797	0.446083	23.6987	-0.294659	0.194761	18.4125	0.0903643	0.761995	17.1848	0.0485481	0.961832
197	pulO	CC_0184	type II secretory pathway, prepilin signal peptidase	complement(196250..197011)	42.811	0.182137	0.419927	33.7704	-0.201739	0.393898	33.7704	-0.0832505	0.719351	33.7704	-0.0131234	0.966789	33.7704	0.0574432	0.798497	33.7704	-0.109039	0.652731	33.7704	0.12589	0.553953	42.811	-0.383876	0.0239424	42.811	-0.265388	0.15268	42.811	-0.195261	0.282286	42.811	-0.124694	0.539368	42.811	-0.291176	0.0910461	42.811	-0.0562469	0.781927	28.6362	0.118488	0.600501	28.8626	0.188615	0.764512
198	CCNA_00184		hypothetical protein	complement(197070..197267)	3.95237	0.142485	0.872076	3.15513	-0.723871	0.436354	3.15513	-0.25684	0.7626	3.15513	-0.461552	0.63469	3.19841	0.241621	0.757556	3.15513	0.100322	0.918583	3.15513	-0.481582	0.547616	3.95237	-0.866357	0.211409	3.95237	-0.399325	0.594895	3.95237	-0.604037	0.374095	3.95237	0.0991355	0.903915	3.95237	-0.0421639	0.953579	3.95237	-0.624068	0.367783	2.39219	0.467031	0.608797	2.0096	0.26232	0.941039
199	CCNA_00185	CC_0185	TonB-dependent receptor	complement(197285..199810)	12.0621	0.340301	0.114097	8.53896	0.0720198	0.799199	8.53896	0.134807	0.560177	8.53896	0.112609	0.684108	8.53896	0.196898	0.363019	8.53896	-0.0904654	0.720913	8.53896	0.242162	0.246104	12.0621	-0.268281	0.136887	12.0621	-0.205495	0.299637	12.0621	-0.227692	0.217917	12.0621	-0.143403	0.486657	12.0621	-0.430767	0.012844	12.0621	-0.0981389	0.626187	8.41743	0.0627869	0.801467	7.96277	0.0405896	0.961353
200	CCNA_R0003			complement(200125..200201)	15.3498	0.211672	0.794749	11.6646	-0.870169	0.279033	11.6646	-0.847578	0.231128	11.6646	-0.290985	0.744761	11.6646	-0.329768	0.64787	11.6646	-1.11859	0.130951	11.6646	0.136208	0.849917	15.3498	-1.08184	0.0770118	15.3498	-1.05925	0.0901965	15.3498	-0.502657	0.404941	15.3498	-0.54144	0.392379	15.3498	-1.33026	0.0244787	15.3498	-0.075464	0.910697	5.83697	0.022591	0.980109	8.3212	0.579184	0.803277
201	CCNA_00186	CC_0186	guanine-hypoxanthine permease	complement(200286..201602)	47.6218	-0.258518	0.179126	50.4964	0.339038	0.0754112	47.6218	0.126922	0.520977	47.6218	0.0929596	0.699878	47.6218	-0.156179	0.412492	50.5741	0.272852	0.153205	47.6218	-0.0517622	0.797201	50.4964	0.597556	4.59065e-05	46.7559	0.38544	0.0152805	44.3897	0.351477	0.0218119	44.3897	0.102338	0.585273	50.5741	0.53137	0.000315484	44.3897	0.206756	0.203763	50.4964	-0.212116	0.240474	50.4964	-0.246079	0.602695
202	CCNA_00187	CC_0187	NUP-family purine nucleoside permease	complement(201599..202681)	64.337	0.309783	0.217521	46.4755	0.118464	0.690969	51.0889	0.284771	0.233586	46.4755	-0.106946	0.734205	46.4755	-0.105299	0.679015	46.4755	-0.00724272	0.979779	46.4755	-0.227647	0.339639	64.337	-0.191319	0.364984	64.337	-0.0250121	0.927524	64.337	-0.416729	0.03623	64.337	-0.415082	0.0452457	64.337	-0.317026	0.117354	64.337	-0.53743	0.0064158	51.0889	0.166307	0.515003	42.4106	-0.22541	0.74854
203	CCNA_00188	CC_0188	ABC transporter ATP-binding protein	complement(202763..203725)	122.655	0.237582	0.152825	93.1916	0.0479767	0.82207	96.8114	0.208845	0.189905	93.1916	-0.00232748	0.992725	93.1916	0.177126	0.269589	93.1916	0.150964	0.389991	93.1916	0.146746	0.360945	122.655	-0.189605	0.167826	122.655	-0.0287372	0.873547	122.655	-0.23991	0.078456	122.655	-0.0604557	0.721964	122.655	-0.086618	0.552167	122.655	-0.0908364	0.546677	96.8114	0.160868	0.32163	80.7596	-0.0503042	0.940255
204	CCNA_00189	CC_0189	zinc-finger domain protein	203869..204135	402.974	-0.594741	0.0664339	402.974	-0.952941	0.00247818	402.974	-0.991885	0.000789462	402.974	-1.04325	0.000921912	402.974	-1.43578	6.5952e-07	402.974	-0.613654	0.0605762	402.974	-1.88065	3.96012e-11	296.211	-0.3582	0.200072	296.211	-0.397144	0.182964	296.211	-0.448513	0.107907	296.211	-0.841037	0.00211375	296.211	-0.0189131	0.954776	296.211	-1.28591	8.60423e-07	181.585	-0.038944	0.923037	173.709	-0.0903123	0.944465
205	CCNA_00190	CC_0190	acyl-CoA hydrolase	204137..204571	132.153	0.0620632	0.839897	113.66	-0.565782	0.020184	113.66	-0.615466	0.00612957	113.66	-0.421995	0.100039	113.66	-0.630148	0.00480638	113.66	-0.549291	0.0213799	113.66	-0.888005	4.61571e-05	132.153	-0.627846	0.00132038	132.153	-0.677529	0.000811658	132.153	-0.484059	0.0154576	132.153	-0.692211	0.000595123	132.153	-0.611354	0.00175226	132.153	-0.950068	1.09886e-06	66.5565	-0.0496834	0.867844	73.3166	0.143787	0.865967
206	CCNA_00191	CC_0191	N-acetylglutamate synthase domain protein	204697..205173	33.1881	-0.119086	0.68409	32.1083	-0.569309	0.0221763	32.1083	-0.124961	0.64132	32.1083	-0.332078	0.211654	32.1083	-0.220765	0.371798	32.1083	-0.263963	0.309036	32.1083	-0.275522	0.249007	33.1881	-0.450223	0.0286306	33.1881	-0.0058748	0.983265	33.1881	-0.212993	0.330751	33.1881	-0.101679	0.689851	33.1881	-0.144877	0.506905	33.1881	-0.156437	0.487859	26.5429	0.444348	0.0517146	22.1447	0.23723	0.749306
207	CCNA_00192	CC_0192	long-chain-fatty-acid--CoA ligase	complement(205174..206793)	26.6049	0.0353383	0.885659	23.3067	-0.992769	1.16752e-07	23.3067	-1.37262	1.05567e-14	23.3067	-0.995445	9.40903e-08	23.3067	-1.01743	1.25044e-08	23.3067	-0.987096	7.80365e-08	23.3067	-1.21465	1.06378e-11	26.6049	-1.02811	1.00018e-10	26.6049	-1.40796	1.43551e-18	26.6049	-1.03078	5.68012e-11	26.6049	-1.05277	4.21496e-11	26.6049	-1.02243	6.03807e-11	26.6049	-1.24999	6.0051e-15	9.79838	-0.379851	0.0518381	10.0995	-0.00267593	0.999098
208	leuB	CC_0193	3-isopropylmalate dehydrogenase	complement(206989..208041)	50.9594	-0.447404	0.0252535	50.9594	0.204492	0.37514	50.9594	0.131257	0.551594	50.9594	0.0448252	0.877372	50.9594	0.00545242	0.981322	50.9594	0.171645	0.445675	50.9594	0.15255	0.462	49.2696	0.651896	6.17129e-05	50.1829	0.57866	0.000681543	45.6238	0.492229	0.00318986	42.7703	0.452856	0.00951149	50.3577	0.619049	0.000145842	44.5078	0.599954	0.000297184	50.1829	-0.0732357	0.754299	49.2696	-0.159667	0.802255
209	CCNA_00194	CC_0194	Antibiotic biosynthesis monooxygenase family protein	complement(208043..208345)	35.1317	-0.328994	0.452223	35.2488	0.26175	0.578543	35.1317	-0.143468	0.746341	35.1317	-0.266305	0.586986	35.1317	-0.571562	0.135973	35.1317	-0.0416355	0.935456	35.1317	-0.982981	0.00738979	35.2488	0.590744	0.0718383	31.2384	0.185526	0.652299	31.2384	0.0626896	0.878376	31.2384	-0.242568	0.540453	31.2384	0.287359	0.409859	31.2384	-0.653987	0.0561202	35.2488	-0.405218	0.301154	35.2488	-0.528054	0.599202
210	leuD	CC_0195	3-isopropylmalate dehydratase small subunit	complement(208487..209095)	139.53	-0.193141	0.381079	189.296	0.695624	0.000254943	212.703	0.765771	1.84621e-05	181.404	0.595815	0.00245765	187.38	0.702043	9.74656e-05	159.005	0.378226	0.0615297	206.683	0.916388	2.07943e-07	189.296	0.888765	1.23457e-08	212.703	0.958912	1.4477e-09	181.404	0.788956	5.57362e-07	187.38	0.895184	1.85058e-08	159.005	0.571367	0.0003709	206.683	1.10953	1.12815e-12	212.703	0.0701469	0.758651	189.296	-0.0998096	0.888761
211	leuC	CC_0196	3-isopropylmalate dehydratase large subunit	complement(209092..210531)	117.881	-0.20095	0.455248	138.251	0.486729	0.0465518	137.969	0.38653	0.0970331	117.881	0.194832	0.497946	117.881	-0.00651299	0.981205	122.597	0.247448	0.340459	117.881	0.0790777	0.761843	138.251	0.687678	0.000338324	137.969	0.58748	0.0038002	116.968	0.395782	0.0500372	114.267	0.194437	0.397926	122.597	0.448398	0.024354	114.267	0.280027	0.181434	138.251	-0.100198	0.713761	138.251	-0.291896	0.641388
212	CCNA_R0004			complement(210637..210769)	39.4739	0.569064	0.242972	41.8202	1.0553	0.022111	36.3614	0.761217	0.0870655	40.7812	0.981837	0.0374982	33.3463	0.770348	0.0795981	50.6554	1.27212	0.00379319	31.2185	0.731943	0.0961075	41.8202	0.486236	0.203302	39.4739	0.192153	0.684281	40.7812	0.412773	0.295873	39.4739	0.201284	0.664271	50.6554	0.70306	0.056223	39.4739	0.162879	0.71055	41.8202	-0.294083	0.539068	41.8202	-0.0734624	0.967489
213	rplS	CC_0197	LSU ribosomal protein L19P	complement(211121..211522)	777.194	-0.195163	0.56474	777.194	-0.0525984	0.899876	777.194	-0.021256	0.950978	777.194	0.0266404	0.951261	777.194	0.0310512	0.926608	777.194	-0.353863	0.248636	777.194	0.311248	0.275144	756.213	0.142564	0.590306	756.213	0.173907	0.551385	756.213	0.221803	0.404167	756.213	0.226214	0.418604	756.213	-0.1587	0.548578	756.213	0.506411	0.0381941	687.215	0.0313424	0.929953	679.207	0.0792388	0.946608
214	trmD	CC_0198	tRNA (guanine-N1) -methyltransferase	complement(211519..212256)	1397.57	-0.38649	0.126186	1397.57	0.123366	0.687186	1397.57	-0.130098	0.633572	1397.57	0.148132	0.637894	1397.57	-0.0122295	0.967628	1397.57	-0.10966	0.71054	1397.57	0.0509903	0.849506	1277.17	0.509856	0.0111433	1191.41	0.256392	0.266377	1338.79	0.534621	0.00836213	1191.41	0.37426	0.0859528	1191.41	0.276829	0.194154	1191.41	0.43748	0.0349306	1277.17	-0.253464	0.304242	1338.79	0.0247654	0.984054
215	cpaL	CC_0199	TadG/vWA-family protein CpaL	212387..214267	412.7	-2.87764	2.13997e-40	513.58	0.570469	0.0256856	412.7	-2.13264	1.6157e-22	499.978	0.492314	0.0639915	412.7	-1.26418	1.84981e-08	475.585	0.392573	0.135657	412.7	-1.34994	1.48004e-09	513.58	3.4481	3.89733e-72	84.6636	0.744995	0.000476462	499.978	3.36995	6.32069e-69	141.946	1.61345	4.62817e-16	475.585	3.27021	5.3126e-65	126.912	1.5277	1.6565e-14	513.58	-2.70311	1.47462e-44	513.58	-0.0781545	0.941039
216	CCNA_00200	CC_0200	2OG-Fe(II) oxygenase superfamily protein	complement(214320..215255)	672.086	0.157277	0.635479	656.409	0.539041	0.0566298	812.27	0.751231	0.00307335	600.45	0.361291	0.234336	651.253	0.542471	0.0370605	729.153	0.623748	0.0220758	688.094	0.703225	0.00528372	672.086	0.381763	0.100942	812.27	0.593954	0.0120998	672.086	0.204014	0.42112	672.086	0.385194	0.117591	729.153	0.466471	0.0433613	688.094	0.545948	0.0178363	812.27	0.21219	0.463464	656.409	-0.177749	0.845443
217	CCNA_00201	CC_0201	outer membrane protein	215418..216098	117.9	-0.119139	0.683808	125.102	0.382984	0.130376	114.681	0.0378198	0.893608	114.681	0.0444627	0.894782	114.681	-0.342232	0.142874	142.593	0.502149	0.0348249	114.681	-0.387899	0.0896816	125.102	0.502123	0.00996363	117.9	0.156959	0.508696	117.9	0.163602	0.460321	117.9	-0.223093	0.324185	142.593	0.621288	0.00126046	117.9	-0.268759	0.202595	125.102	-0.345164	0.125458	125.102	-0.338521	0.568904
218	CCNA_00202	CC_0202	DesA-family fatty acid desaturase	216215..217270	143.411	0.28738	0.110812	105.255	-0.517716	0.00282456	105.255	-0.413847	0.0125975	105.255	-0.320368	0.0881616	105.255	-0.142669	0.436931	105.255	-0.591446	0.000459185	105.255	-0.21582	0.211663	143.411	-0.805096	6.80824e-09	143.411	-0.701226	9.69807e-07	143.411	-0.607748	1.62733e-05	143.411	-0.430049	0.00399268	143.411	-0.878825	1.75828e-10	143.411	-0.5032	0.000471557	70.9765	0.10387	0.593994	72.5969	0.197348	0.68178
219	CCNA_00203	CC_0203	sterol desaturase family protein	217328..218332	92.3535	-1.7174	6.55476e-28	92.3535	0.22787	0.246067	92.3535	-1.9498	7.26048e-35	98.4888	0.306904	0.108026	92.3535	-1.30357	2.12036e-16	94.4755	0.22337	0.238967	92.3535	-1.55292	1.27e-22	90.6098	1.94527	3.85543e-44	31.3242	-0.2324	0.188985	98.4888	2.02431	5.10868e-48	31.3242	0.413827	0.0103311	94.4755	1.94077	2.9539e-44	31.3242	0.164479	0.338089	90.6098	-2.17767	3.44777e-53	98.4888	0.0790341	0.906185
220	kefB	CC_0204	glutathione-regulated potassium-efflux system protein kefB	complement(218336..220237)	43.458	-0.062815	0.833199	40.6843	-0.0759081	0.806559	40.6843	-0.01756	0.949274	40.6843	-0.294792	0.253872	40.6843	-0.274646	0.234115	40.6843	0.0326892	0.918438	40.6843	-0.482563	0.0262678	43.458	-0.0130931	0.953665	43.458	0.045255	0.862097	43.458	-0.231977	0.26244	43.458	-0.211831	0.337867	43.458	0.0955042	0.66	43.458	-0.419748	0.0330604	36.1792	0.0583481	0.830284	32.3752	-0.218884	0.74998
221	CCNA_00205	CC_0205	NAD(P)H-quinone reductase	complement(220241..220822)	67.7428	0.336386	0.0893737	48.2448	0.201357	0.367517	57.0511	0.400068	0.0309683	48.4573	0.220565	0.322742	53.2711	0.406838	0.0272082	48.2448	0.0040427	0.986153	53.5271	0.50286	0.00510084	67.7428	-0.135029	0.439899	67.7428	0.0636818	0.75961	67.7428	-0.115821	0.524437	67.7428	0.0704524	0.731887	67.7428	-0.332343	0.0412236	67.7428	0.166474	0.339091	57.0511	0.198711	0.314616	48.4573	0.0192084	0.984701
222	CCNA_03916		hypothetical protein	complement(220822..221085)	38.3991	-0.432831	0.171503	38.3991	0.0336412	0.939533	38.3991	-0.154597	0.647309	38.3991	-0.00126655	0.998934	38.3991	-0.0265796	0.942565	38.3991	-0.0213537	0.957634	38.3991	-0.0597523	0.856957	32.8791	0.466472	0.0705114	31.5342	0.278234	0.33969	33.0951	0.431565	0.0984219	31.5342	0.406252	0.138055	33.1847	0.411478	0.111895	31.5342	0.373079	0.162385	32.8791	-0.188239	0.57344	33.0951	-0.0349077	0.980396
223	CCNA_00206	CC_0206	succinyl-CoA:3-ketoacid-coenzyme A transferase subunit A	220931..221641	363.301	-0.583528	0.00196569	363.301	-0.36713	0.0763122	363.301	-0.87681	8.21494e-07	363.301	-0.631812	0.00122066	363.301	-0.985841	2.6518e-08	363.301	-0.551533	0.00442731	363.301	-0.850742	1.72706e-06	270.58	0.216398	0.210901	270.58	-0.293282	0.103513	270.58	-0.0482844	0.813432	270.58	-0.402313	0.0202548	270.58	0.031995	0.875787	270.58	-0.267214	0.123292	235.615	-0.50968	0.00318532	235.615	-0.264682	0.607533
224	CCNA_00207	CC_0207	succinyl-CoA:3-ketoacid-coenzyme A transferase subunit B	221641..222282	289.661	-0.674188	0.000137545	289.661	-0.409848	0.0357244	289.661	-0.821788	1.54675e-06	289.661	-0.558723	0.00327898	289.661	-0.801384	3.06072e-06	289.661	-0.468304	0.0129845	289.661	-0.74077	1.5744e-05	202.602	0.26434	0.104566	202.602	-0.1476	0.432115	202.602	0.115465	0.523904	202.602	-0.127196	0.507766	202.602	0.205884	0.218935	202.602	-0.0665824	0.725551	182.302	-0.41194	0.0157297	182.302	-0.148875	0.802255
225	CCNA_00208	CC_0208	type 1 glutamine amidotransferase (GATase1)-like domain protein	complement(222283..223272)	28.9262	-0.587179	0.023769	28.9262	-1.05444	3.56578e-05	28.9262	-1.25345	1.66888e-07	28.9262	-1.22829	1.07353e-06	28.9262	-1.51744	2.49223e-10	28.9262	-1.01385	5.53181e-05	28.9262	-1.64609	7.73823e-12	21.4892	-0.467265	0.0405657	21.4892	-0.666274	0.00411222	21.4892	-0.641106	0.00424274	21.4892	-0.930258	4.11497e-05	21.4892	-0.426667	0.0617815	21.4892	-1.05891	2.32929e-06	11.6148	-0.199009	0.507744	11.6148	-0.173841	0.854177
226	CCNA_00209	CC_0209	undecaprenyl-phosphomannose:protein mannosyltransferase	complement(223353..224927)	93.9498	0.0292395	0.885659	82.4399	-0.176794	0.331826	82.4399	-0.300324	0.0535602	82.4399	-0.103535	0.615948	82.4399	-0.315323	0.0406861	82.4399	-0.265441	0.113985	82.4399	-0.222545	0.15762	93.9498	-0.206034	0.137807	93.9498	-0.329564	0.0193181	93.9498	-0.132774	0.36878	93.9498	-0.344562	0.0137447	93.9498	-0.294681	0.0295127	93.9498	-0.251785	0.069328	61.084	-0.12353	0.475655	66.2571	0.0732595	0.903544
227	CCNA_00210	CC_0210	TonB-dependent receptor	225115..227526	4095.93	-0.477292	0.0429807	6592.45	0.945542	2.18898e-05	5125.1	0.481992	0.0320044	5521.03	0.645133	0.00659989	5027.85	0.568584	0.00990244	6079.25	0.759604	0.000792118	5748.78	0.842749	7.41202e-05	6592.45	1.42283	7.15613e-15	5125.1	0.959285	5.68781e-07	5521.03	1.12243	1.46242e-09	5027.85	1.04588	3.65595e-08	6079.25	1.2369	1.91789e-11	5748.78	1.32004	1.21431e-12	6592.45	-0.463549	0.0292222	6592.45	-0.300409	0.622539
228	CCNA_00211	CC_0211	Porphyromonas-type peptidyl-arginine deiminase	227686..228693	133.273	-0.190962	0.345534	133.273	0.0425537	0.869723	133.273	-0.0706284	0.737427	133.273	-0.0351258	0.892853	133.273	-0.110385	0.575286	133.273	-0.049984	0.832033	133.273	0.04828	0.811695	130.128	0.233516	0.140645	130.128	0.120334	0.514784	130.128	0.155836	0.355179	130.128	0.0805771	0.679627	130.128	0.140978	0.396152	130.128	0.239242	0.138238	114.9	-0.113182	0.576821	114.9	-0.0776795	0.908566
229	CCNA_00212	CC_0212	N-carbamoylputrescine amidase	228693..229571	144.574	-0.0387942	0.873073	133.255	0.238147	0.271692	133.255	-0.0711337	0.749881	133.255	0.0692304	0.79504	133.255	0.0955885	0.648449	133.255	0.0736331	0.756654	133.255	0.342264	0.0652444	144.574	0.276941	0.0948879	144.574	-0.0323396	0.885627	144.574	0.108025	0.5612	144.574	0.134383	0.487807	144.574	0.112427	0.52952	144.574	0.381058	0.0204279	131.581	-0.309281	0.0900324	131.581	-0.168917	0.774775
230	CCNA_00213	CC_0213	ribosomal-protein-alanine acetyltransferase	229568..230116	41.4624	0.0728213	0.793997	35.2393	-0.259733	0.297245	35.2393	-0.34121	0.119285	35.2393	-0.214525	0.410888	35.2393	-0.134264	0.570417	35.2393	-0.310049	0.183129	35.2393	-0.129289	0.578781	41.4624	-0.332554	0.0786854	41.4624	-0.414031	0.0330698	41.4624	-0.287346	0.134499	41.4624	-0.207085	0.321164	41.4624	-0.382871	0.0389175	41.4624	-0.20211	0.311603	24.9935	-0.0814769	0.757561	26.1144	0.0452081	0.960826
231	CCNA_00214	CC_0214	TonB-dependent receptor	230262..232307	15.731	-0.801341	3.91403e-06	15.731	-0.0233257	0.933041	15.731	-0.810096	2.75242e-06	15.731	-0.173246	0.438195	15.731	-0.801875	3.6883e-06	15.731	-0.360165	0.0616192	15.731	-0.755998	1.31043e-05	12.9617	0.778015	3.59395e-07	10.0633	-0.00875486	0.970403	12.053	0.628095	5.26298e-05	10.0633	-0.000534335	0.998807	10.7076	0.441176	0.00540528	10.0633	0.0453425	0.822181	12.9617	-0.78677	7.07972e-07	12.9617	-0.14992	0.802255
232	CCNA_R0101			232420..232497	3.32497	0.731657	0.590124	1.84966	-0.613764	0.731067	3.28341	0.99534	0.404105	4.76823	1.56881	0.195589	3.26163	1.1188	0.334147	3.65541	1.18019	0.333249	2.90181	0.8819	0.458792	3.32497	-1.34542	0.246406	3.32497	0.263683	0.806497	4.76823	0.837148	0.320085	3.32497	0.387145	0.707439	3.65541	0.448532	0.613424	3.32497	0.150243	0.885555	3.28341	1.6091	0.217596	4.76823	2.18257	0.448913
233	CCNA_00215	CC_0215	SapC surface layer protein	232614..233402	3185.91	-0.0892822	0.730591	3039.28	-0.151729	0.544362	3039.28	-0.0771263	0.746341	3039.28	-0.199544	0.416982	3039.28	-0.183017	0.396248	3039.28	-0.433522	0.0389607	3039.28	-0.035399	0.875798	3185.91	-0.0624471	0.748246	3185.91	0.0121559	0.961164	3185.91	-0.110262	0.579506	3185.91	-0.0937351	0.66881	3185.91	-0.34424	0.0510266	3185.91	0.0538832	0.796908	2584.79	0.074603	0.757386	2292.33	-0.0478148	0.953832
234	CCNA_00216	CC_0216	hot dog superfamily protein	complement(233470..233862)	59.8735	-0.820674	0.00517702	60.5826	0.270317	0.444509	59.8735	-0.169788	0.614547	59.8735	-0.217589	0.564528	59.8735	-0.736505	0.00998143	63.08	0.258135	0.442793	59.8735	-1.22136	1.16519e-05	60.5826	1.09099	7.37123e-06	48.088	0.650887	0.0144187	45.08	0.603085	0.0186064	37.8383	0.0841691	0.805378	63.08	1.07881	8.9414e-06	37.8383	-0.400685	0.146465	60.5826	-0.440105	0.126663	60.5826	-0.487906	0.493038
235	CCNA_00217	CC_0217	thiol:disulfide interchange protein DsbD	233977..236127	55.8415	-0.0447391	0.817672	51.6409	0.157624	0.353601	51.6409	-0.0115752	0.948478	51.6409	0.0320421	0.881575	51.6409	-0.0606134	0.70914	51.6409	0.0772028	0.665465	51.6409	-0.0794	0.618021	55.8415	0.202364	0.112945	55.8415	0.0331639	0.841325	55.8415	0.0767812	0.591266	55.8415	-0.0158742	0.926141	55.8415	0.121942	0.361177	55.8415	-0.0346609	0.82033	48.3354	-0.1692	0.254899	48.3354	-0.125582	0.783635
236	CCNA_00218	CC_0218	hypothetical protein	complement(236131..236877)	418.453	0.102785	0.743899	376.749	0.364299	0.180256	362.202	0.210912	0.426089	367.112	0.282603	0.325918	349.03	-0.0720831	0.795868	400.108	0.385733	0.142858	349.03	0.0875289	0.750646	418.453	0.261514	0.232832	418.453	0.108127	0.688673	418.453	0.179818	0.444119	418.453	-0.174868	0.483606	418.453	0.282948	0.197561	418.453	-0.015256	0.954087	376.749	-0.153387	0.578398	376.749	-0.0816964	0.937098
237	CCNA_00220	CC_0220	thiol-disulfide isomerase and thioredoxin	237030..237635	531.029	0.319045	0.406218	380.319	0.0449765	0.928551	423.923	0.312801	0.384692	380.319	-0.0964262	0.839927	380.319	0.0265353	0.949791	512.712	0.618678	0.0810788	380.319	-0.0764157	0.841208	531.029	-0.274069	0.374778	531.029	-0.0062437	0.988267	531.029	-0.415471	0.171353	531.029	-0.29251	0.379565	531.029	0.299633	0.329094	531.029	-0.395461	0.193813	423.923	0.267825	0.463254	328.538	-0.141403	0.912416
238	CCNA_00221	CC_0221	hypothetical protein	complement(237642..238136)	197.3	-1.12453	7.81059e-08	210.529	0.349089	0.161541	197.3	-0.55178	0.0115275	197.3	0.152363	0.604672	197.3	-0.129023	0.601807	252.074	0.541133	0.0184977	197.3	-0.167232	0.483435	210.529	1.47362	3.25687e-16	120.744	0.572746	0.00418382	189.858	1.27689	2.28593e-12	149.356	0.995503	1.30945e-07	252.074	1.66566	1.46825e-20	137.749	0.957295	3.41693e-07	210.529	-0.90087	2.03587e-06	210.529	-0.196727	0.778179
239	CCNA_00222	CC_0222	glucose-6-phosphate isomerase/glucose-6 phosphate 1-epimerase	238241..239860	107.246	0.324562	0.0484535	76.7909	0.00092284	0.997383	90.8121	0.397999	0.00986161	76.7909	-0.152218	0.436746	76.7909	-0.00302233	0.987158	76.7909	-0.00239728	0.990772	76.7909	0.233712	0.143719	107.246	-0.323639	0.0173977	107.246	0.0734373	0.675119	107.246	-0.47678	0.0003616	107.246	-0.327585	0.0217889	107.246	-0.326959	0.0166996	107.246	-0.0908499	0.560707	90.8121	0.397077	0.00589294	64.2755	-0.153141	0.75822
240	CCNA_00223	CC_0223	esterase lipase Family protein	239869..240651	47.0129	0.44853	0.0382329	30.8523	-0.453514	0.049249	30.8523	0.0778368	0.756457	30.8523	-0.479363	0.0379838	30.8523	-0.259214	0.240569	30.8523	-0.308884	0.18304	30.8523	-0.167519	0.460521	47.0129	-0.902044	2.81299e-07	47.0129	-0.370693	0.0535024	47.0129	-0.927893	1.03177e-07	47.0129	-0.707744	9.21356e-05	47.0129	-0.757414	1.36331e-05	47.0129	-0.616049	0.000593224	29.2774	0.531351	0.00703817	19.2833	-0.0258491	0.980396
241	CCNA_00224	CC_0224	TonB-dependent receptor protein	complement(240648..242693)	129.066	1.41449	1.46307e-13	43.5498	0.23904	0.33299	66.0911	0.758065	0.000140253	46.1934	0.294869	0.224428	78.9879	1.11989	8.36786e-09	43.5498	0.181857	0.457695	60.1066	0.816687	3.34635e-05	129.066	-1.17545	4.68417e-12	129.066	-0.656424	0.000301613	129.066	-1.11962	5.03082e-11	129.066	-0.294602	0.13255	129.066	-1.23263	3.38324e-13	129.066	-0.597802	0.000799179	66.0911	0.519025	0.00674342	46.1934	0.0558294	0.953751
242	CCNA_00225	CC_0225	hypothetical protein	243024..243056	0	N/A	N/A	0	N/A	N/A	0	N/A	N/A	0	N/A	N/A	0	N/A	N/A	0	N/A	N/A	0	N/A	N/A	0	N/A	N/A	0	N/A	N/A	0	N/A	N/A	0	N/A	N/A	0	N/A	N/A	0	N/A	N/A	0	N/A	N/A	0	N/A	N/A
243	CCNA_00226	CC_0226	hypothetical protein	243157..243432	56.6339	0.803075	0.00179361	29.1807	-0.418647	0.179884	33.6435	0.363985	0.187102	29.1807	-0.0474965	0.905278	40.6134	0.751584	0.0029349	29.1807	-0.173603	0.594799	29.6982	0.376558	0.162596	56.6339	-1.22172	3.79552e-08	56.6339	-0.439091	0.0625811	56.6339	-0.850572	9.80372e-05	56.6339	-0.051491	0.861767	56.6339	-0.976678	5.7632e-06	56.6339	-0.426517	0.0612531	33.6435	0.782632	0.00149709	24.3086	0.37115	0.625262
244	CCNA_00227	CC_0227	methyltransferase	complement(243490..244056)	26.0526	-0.320057	0.2989	26.0526	-0.899139	0.00164799	26.0526	-0.719408	0.00769455	26.0526	-0.747854	0.01044	26.0526	-1.08032	4.67847e-05	26.0526	-0.81432	0.00374514	26.0526	-1.51833	1.29504e-08	23.325	-0.579082	0.0183352	23.325	-0.399351	0.131676	23.325	-0.427797	0.087336	23.325	-0.760261	0.00243385	23.325	-0.494263	0.0435455	23.325	-1.19827	1.16158e-06	14.2167	0.179731	0.589024	13.4536	0.151285	0.890942
245	CCNA_00228	CC_0228	putative membrane spanning protein	complement(244056..244670)	166.179	-0.263329	0.152825	167.312	0.264959	0.162449	166.179	-0.053049	0.795852	166.179	0.0817672	0.725794	166.179	-0.0230711	0.909647	166.179	0.0751344	0.721201	166.179	0.0557355	0.773173	167.312	0.528289	0.000194912	154.508	0.21028	0.199861	154.508	0.345097	0.0190918	154.508	0.240258	0.131455	154.508	0.338464	0.0213364	154.508	0.319065	0.0330604	167.312	-0.318008	0.0485984	167.312	-0.183192	0.706663
246	CCNA_00229	CC_0229	CAAX amino terminal protease family protein	244790..245764	31.8643	-0.287054	0.184723	31.8643	-0.0779573	0.773218	31.8643	-0.514604	0.00811465	31.8643	-0.172139	0.48851	31.8643	-0.404175	0.0403885	31.8643	-0.0514659	0.845218	31.8643	-0.407623	0.0374821	29.191	0.209097	0.24863	29.191	-0.22755	0.245871	29.191	0.114915	0.55976	29.191	-0.117121	0.579786	29.191	0.235588	0.188593	29.191	-0.120569	0.542162	25.3184	-0.436646	0.0201292	25.3184	-0.0941813	0.90315
247	CCNA_00230	CC_0230	ribosomal large subunit pseudouridine synthase B	complement(245765..247003)	39.5361	-0.119161	0.557682	38.4067	-0.0763557	0.732272	38.4067	-0.144735	0.42912	38.4067	-0.00720233	0.979099	38.4067	0.134848	0.455938	38.4067	0.0109736	0.959467	38.4067	0.0990887	0.587468	39.5361	0.042805	0.794822	39.5361	-0.0255743	0.899513	39.5361	0.111958	0.490289	39.5361	0.254009	0.100085	39.5361	0.130134	0.402521	39.5361	0.218249	0.150305	31.2138	-0.0683792	0.736034	32.9376	0.0691534	0.917266
248	CCNA_00231	CC_0231	tRNA-specific adenosine deaminase	247055..247540	46.9931	-0.987516	3.27485e-07	46.9931	-0.522247	0.0153894	46.9931	-1.31672	1.01498e-11	46.9931	-0.351901	0.122741	46.9931	-0.790817	5.02598e-05	46.9931	-0.239709	0.290203	46.9931	-1.02461	1.39608e-07	27.5707	0.465269	0.0109221	26.5503	-0.3292	0.112597	31.9428	0.635615	0.000340555	26.5503	0.196699	0.357141	35.0267	0.747807	1.5833e-05	26.5503	-0.0370978	0.874471	27.5707	-0.79447	2.86553e-05	31.9428	0.170345	0.802255
249	CCNA_00232	CC_0232	hypothetical protein	complement(247537..247953)	147.107	-2.32516	1.39539e-25	153.052	0.309426	0.265355	147.107	-1.30136	7.69017e-09	197.43	0.638371	0.0116876	147.107	-0.359615	0.145218	189.71	0.555388	0.0261731	147.107	-0.615297	0.00843333	153.052	2.63459	2.22471e-40	53.6775	1.0238	2.08479e-06	197.43	2.96353	3.29434e-51	94.9175	1.96554	2.96742e-22	189.71	2.88055	1.72967e-48	75.4267	1.70986	6.46626e-17	153.052	-1.61078	5.90152e-16	197.43	0.328944	0.607533
250	CCNA_00233	CC_0233	UDP-N-acetylglucosamine 4,6-dehydratase	248082..249119	183.87	-2.1914	1.04285e-21	262.686	0.770771	0.00274464	183.87	-0.371094	0.155298	238.55	0.590496	0.029506	183.87	0.0947916	0.741943	221.69	0.457735	0.0912213	183.87	0.234113	0.37712	262.686	2.96217	7.03059e-49	127.597	1.82031	2.24665e-18	238.55	2.7819	3.27581e-43	161.978	2.28619	7.54228e-29	221.69	2.64913	2.81493e-39	169.526	2.42551	1.904e-32	262.686	-1.14187	6.95548e-08	262.686	-0.180274	0.835863
251	CCNA_00234	CC_0234	WecE-family cell wall biogenesis enzyme	249116..250276	70.3192	-2.17682	7.02663e-36	70.3192	0.195454	0.387526	70.3192	-0.847581	2.04661e-06	70.3192	0.150389	0.536294	70.3192	-0.44724	0.0164007	71.6566	0.214917	0.313682	70.3192	-0.335977	0.0760588	67.3399	2.37228	2.30122e-52	35.0796	1.32924	3.10639e-16	67.3034	2.32721	1.31848e-50	42.9047	1.72958	1.80498e-27	71.6566	2.39174	1.32524e-53	43.7826	1.84084	4.78427e-31	67.3399	-1.04304	4.15233e-11	67.3399	-0.0450652	0.953832
252	CCNA_00235	CC_0235	hypothetical protein	complement(250273..250548)	95.5539	-1.29215	5.7007e-09	95.5539	0.0494736	0.887161	95.5539	-0.416571	0.0800892	114.172	0.471786	0.063368	95.5539	0.181868	0.475075	95.5539	0.017406	0.957634	95.5539	0.0506818	0.849526	83.1074	1.34163	7.47658e-12	64.3805	0.87558	2.58828e-05	114.172	1.76394	3.02216e-20	89.903	1.47402	5.50767e-14	84.8034	1.30956	1.80245e-11	77.6834	1.34283	1.17171e-11	83.1074	-0.466045	0.0368526	114.172	0.422312	0.40114
253	CCNA_00236	CC_0236	hypothetical protein	complement(250611..252308)	165.335	-2.70442	2.62992e-33	165.335	0.216322	0.480765	165.335	-1.8862	1.11076e-16	165.335	0.178731	0.585809	165.335	-0.798044	0.000857456	174.315	0.263912	0.353416	165.335	-1.11665	1.6913e-06	161.179	2.92074	2.66016e-48	40.2709	0.818212	0.000211501	161.763	2.88315	4.10897e-47	78.5644	1.90637	1.41486e-20	174.315	2.96833	6.14959e-50	59.7599	1.58776	1.68828e-14	161.179	-2.10253	2.11109e-25	161.763	-0.0375914	0.969925
254	chvI	CC_0237	two-component response regulator chvI	252525..253232	510.978	-0.0998927	0.664048	491.238	-0.602612	0.000904723	491.238	-0.707523	2.95705e-05	491.238	-0.43047	0.0254827	491.238	-0.597668	0.000503095	491.238	-0.555701	0.0021792	491.238	-0.588865	0.000538114	510.978	-0.502719	0.00093357	510.978	-0.60763	9.4896e-05	510.978	-0.330577	0.0363159	510.978	-0.497775	0.00167727	510.978	-0.455808	0.0029653	510.978	-0.488973	0.00155145	270.871	-0.10491	0.60932	315.306	0.172142	0.75996
255	chvG	CC_0238	two-component sensor histidine kinase chvG	253207..254811	122.103	0.139059	0.515745	99.484	-0.597308	0.000904723	99.484	-0.673214	6.3167e-05	99.484	-0.353776	0.0710927	99.484	-0.701167	3.09543e-05	99.484	-0.609933	0.00060209	99.484	-0.637745	0.000145524	122.103	-0.736367	5.49572e-07	122.103	-0.812273	6.0058e-08	122.103	-0.492835	0.00111726	122.103	-0.840225	1.74663e-08	122.103	-0.748991	3.25681e-07	122.103	-0.776804	1.84012e-07	56.1138	-0.0759058	0.724799	67.1585	0.243532	0.612869
256	hprK	CC_0239	serine kinase/phosphatase HprK	254808..255242	42.4285	0.187302	0.531831	33.3588	-0.85373	0.0011173	33.3588	-0.695861	0.00481972	33.3588	-0.513385	0.0642894	33.3588	-0.811189	0.000912616	33.3588	-0.691139	0.00766422	33.3588	-0.818915	0.000791699	42.4285	-1.04103	1.15428e-06	42.4285	-0.883163	5.1497e-05	42.4285	-0.700687	0.0010387	42.4285	-0.998491	4.10743e-06	42.4285	-0.878441	2.89486e-05	42.4285	-1.00622	3.13595e-06	18.4899	0.157869	0.605384	20.2362	0.340344	0.641388
257	CCNA_00240	CC_0240	PTS system, IIA component	255318..255725	705.411	-0.194185	0.552346	706.575	0.252691	0.435851	769.872	0.278541	0.333842	832.188	0.450972	0.134377	862.735	0.559814	0.0343701	705.411	0.143899	0.665465	834.919	0.589252	0.0235181	706.575	0.446876	0.0564752	769.872	0.472726	0.05617	832.188	0.645157	0.00504263	862.735	0.753999	0.00133128	687.633	0.338083	0.162293	834.919	0.783437	0.000596539	769.872	0.0258504	0.941593	832.188	0.198282	0.827337
258	CCNA_00241	CC_0241	phosphocarrier protein HPr	255722..256000	361.949	-0.146392	0.490657	358.951	0.161711	0.456555	434.05	0.427633	0.0138928	398.141	0.362592	0.0623237	457.475	0.61967	0.000231623	358.951	0.104332	0.632547	431.835	0.616089	0.000222196	361.949	0.308103	0.047118	434.05	0.574025	0.000186456	398.141	0.508984	0.000712436	457.475	0.766063	2.74054e-07	361.949	0.250725	0.113926	431.835	0.762482	2.5275e-07	434.05	0.265922	0.129897	398.141	0.200881	0.690552
259	CCNA_03917		hypothetical protein	complement(256240..256344)	478.751	-0.33207	0.386052	738.776	0.873786	0.0108686	758.974	0.811106	0.0121519	1175.58	1.50744	3.18175e-06	814.642	1.04988	0.00088281	1014.64	1.27061	9.42397e-05	699.297	0.886621	0.00514154	738.776	1.20586	1.1072e-05	758.974	1.14318	5.90104e-05	1175.58	1.83951	7.037e-12	814.642	1.38195	7.45592e-07	1014.64	1.60268	2.8343e-09	699.297	1.21869	1.18549e-05	758.974	-0.0626801	0.880548	1175.58	0.633652	0.355844
260	CCNA_00243	CC_0243	hypothetical protein	complement(256412..256810)	166.412	-2.60417	7.46638e-35	166.412	0.258383	0.334264	166.412	-3.10021	3.25509e-46	176.146	0.279641	0.298115	166.412	-2.89346	5.97225e-41	175.196	0.264762	0.302407	166.412	-2.83875	3.82218e-39	166.358	2.86256	1.28461e-51	30.5675	-0.496032	0.0357787	176.146	2.88382	1.50399e-52	30.5675	-0.289285	0.241403	175.196	2.86894	3.81119e-52	30.5675	-0.234575	0.333188	166.358	-3.35859	1.39402e-65	176.146	0.021258	0.985315
261	CCNA_00244	CC_0244	HAD superfamily phophatase	256953..257594	24.2166	0.234884	0.378796	18.5057	0.193958	0.502973	18.5057	0.120166	0.661672	18.5057	0.0886163	0.789544	18.5057	0.273773	0.261129	18.5057	0.0146651	0.961108	18.5057	0.348569	0.138853	24.2166	-0.0409257	0.860852	24.2166	-0.114718	0.650632	24.2166	-0.146268	0.518706	24.2166	0.0388892	0.88753	24.2166	-0.220219	0.297966	24.2166	0.113685	0.621651	18.0108	-0.0737918	0.797237	17.6262	-0.105342	0.908544
262	CCNA_00245	CC_0245	pterin-4-alpha-carbinolamine dehydratase	257623..257907	172.411	-0.435841	0.0215298	172.411	0.15277	0.501539	172.411	-0.00819529	0.970405	172.411	0.1178	0.633074	172.411	0.0358968	0.868619	172.411	0.0470808	0.848609	172.411	0.0826103	0.68871	160.735	0.588611	0.000153287	154.06	0.427646	0.0103554	160.945	0.553641	0.000408203	146.668	0.471738	0.00412413	156.126	0.482922	0.00212645	143.217	0.518451	0.00109842	160.735	-0.160966	0.426804	160.945	-0.0349701	0.963158
263	CCNA_00246	CC_0246	cyclohexanol dehydrogenase	257952..258737	77.0143	-0.312371	0.173281	77.0143	-0.626537	0.00387684	77.0143	-0.942312	1.92646e-06	77.0143	-0.556205	0.0124424	77.0143	-0.689285	0.000635974	77.0143	-0.544399	0.0120169	77.0143	-0.780651	8.87423e-05	69.2195	-0.314166	0.0949748	69.2195	-0.629941	0.000732046	69.2195	-0.243834	0.212281	69.2195	-0.376914	0.0525463	69.2195	-0.232028	0.229024	69.2195	-0.46828	0.0116072	41.7964	-0.315775	0.140658	45.1154	0.0703327	0.940255
264	spdR	CC_0247	two-component receiver protein SpdR	complement(258879..259436)	204.407	0.19246	0.455248	237.559	0.821435	0.000160732	247.507	0.777784	0.000177691	209.817	0.590595	0.0104024	186.762	0.476052	0.0273588	267.919	0.93035	1.30227e-05	162.776	0.368459	0.0924084	237.559	0.628975	0.000619464	247.507	0.585324	0.00238875	209.817	0.398135	0.0378276	204.407	0.283592	0.172753	267.919	0.73789	5.1721e-05	204.407	0.175999	0.399446	247.507	-0.0436508	0.873864	237.559	-0.23084	0.720477
265	CCNA_00248	CC_0248	sensor histidine protein kinase	complement(259514..260914)	88.2313	0.204329	0.345534	70.4613	0.292518	0.170088	98.4839	0.673368	0.000176393	71.4936	0.265742	0.224302	87.3677	0.611219	0.000730837	82.222	0.449416	0.0220758	75.8611	0.492646	0.0068789	88.2313	0.0881895	0.630389	98.4839	0.46904	0.00525213	88.2313	0.0614136	0.755435	88.2313	0.40689	0.0167738	88.2313	0.245088	0.150092	88.2313	0.288318	0.0887125	98.4839	0.38085	0.0324585	71.4936	-0.0267759	0.97052
266	CCNA_00249	CC_0249	SCO1/SenC family protein	260971..261561	170.521	-0.326711	0.0502532	180.627	0.338504	0.0479023	170.521	0.0696136	0.712582	177.718	0.271848	0.129858	170.521	0.0296851	0.873797	170.521	0.049223	0.813716	170.521	0.222531	0.169821	180.627	0.665216	4.45521e-07	160.452	0.396325	0.00544198	177.718	0.598559	6.90577e-06	151.779	0.356396	0.0133901	154.645	0.375934	0.00604658	156.113	0.549242	4.9221e-05	180.627	-0.268891	0.0820497	180.627	-0.0666567	0.915084
267	CCNA_00250	CC_0250	poly(3-hydroxyalkanoate) depolymerase	261642..262904	222.142	-0.885315	2.65733e-09	362.27	0.960515	2.0727e-10	254.377	0.350229	0.0266591	322.691	0.746883	1.69269e-06	231.465	0.324473	0.0403996	354.659	0.863314	1.34271e-08	240.229	0.460296	0.00252844	362.27	1.84583	4.57029e-48	254.377	1.23554	2.52394e-21	322.691	1.6322	9.58455e-38	231.465	1.20979	1.16837e-20	354.659	1.74863	2.82112e-43	240.229	1.34561	2.07765e-25	362.27	-0.610286	7.53382e-06	362.27	-0.213632	0.61458
268	CCNA_00251	CC_0251	zinc metalloprotease	262953..263672	79.0219	0.14653	0.622225	63.992	-0.173078	0.565146	63.992	-0.257867	0.311605	63.992	-0.10554	0.750802	63.992	-0.347287	0.154648	63.992	-0.0861282	0.777143	63.992	-0.452988	0.0548684	79.0219	-0.319608	0.132321	79.0219	-0.404396	0.0665351	79.0219	-0.252069	0.252764	79.0219	-0.493816	0.0217275	79.0219	-0.232658	0.284762	79.0219	-0.599517	0.00355493	48.1507	-0.0847885	0.768369	51.5778	0.0675384	0.946922
269	pbpX	CC_0252	multimodular transpeptidase-transglycosylase PbpX	complement(263784..265745)	288.881	-0.492211	0.0278224	288.881	0.120247	0.670369	288.881	-0.249008	0.280992	288.881	0.118501	0.689674	288.881	-0.115092	0.635269	288.881	0.020188	0.946343	288.881	-0.0485613	0.845353	263.139	0.612458	0.000819716	229.187	0.243204	0.253363	270.419	0.610713	0.000942517	229.187	0.377119	0.0590075	257.096	0.5124	0.00590843	229.187	0.44365	0.0201035	263.139	-0.369254	0.07885	270.419	-0.00174533	0.999168
270	CCNA_00253	CC_0253	aspartate-semialdehyde dehydrogenase	265999..267027	481.662	-0.338084	0.167622	580.177	0.522982	0.0274559	599.252	0.476009	0.0323523	551.249	0.405124	0.105087	599.066	0.587704	0.00690148	519.692	0.299687	0.226828	656.077	0.799682	0.000148808	580.177	0.861066	3.42151e-06	599.252	0.814093	2.35222e-05	551.249	0.743208	8.12117e-05	599.066	0.925788	1.07608e-06	519.692	0.637771	0.000770637	656.077	1.13777	8.3965e-10	599.252	-0.0469729	0.869242	580.177	-0.117857	0.888761
271	CCNA_00254	CC_0254	RarD family membrane permease	267164..268066	52.7632	-0.049999	0.85472	48.8946	-0.0894035	0.749452	48.8946	-0.121242	0.615684	48.8946	-0.0532014	0.864048	48.8946	0.00965903	0.970956	48.8946	-0.141673	0.570629	48.8946	0.100003	0.665942	52.7632	-0.0394045	0.850871	52.7632	-0.0712427	0.761424	52.7632	-0.00320234	0.989358	52.7632	0.059658	0.802614	52.7632	-0.0916738	0.65302	52.7632	0.150002	0.454379	40.3281	-0.0318382	0.906117	40.7397	0.0362021	0.967489
272	CCNA_00255	CC_0255	beta-lactamase class C family protein	complement(268063..269187)	66.4012	-0.181998	0.378216	66.4012	-0.358438	0.066105	66.4012	-0.303635	0.0973787	66.4012	-0.185553	0.396485	66.4012	-0.251279	0.172721	66.4012	-0.11107	0.611787	66.4012	-0.418769	0.0164698	65.3092	-0.176439	0.285655	65.3092	-0.121637	0.515796	65.3092	-0.00355454	0.986255	65.3092	-0.0692804	0.730055	65.3092	0.0709287	0.688123	65.3092	-0.236771	0.150465	48.4407	0.0548024	0.804325	50.5862	0.172885	0.75996
273	CCNA_00256	CC_0256	pyridoxine kinase	complement(269206..270057)	94.1398	-0.219191	0.373447	94.1398	-0.229141	0.366008	94.1398	-0.130287	0.596475	94.1398	-0.316452	0.195464	94.1398	-0.557334	0.00741122	94.1398	-0.245738	0.307931	94.1398	-0.657338	0.00128798	90.1054	-0.00994993	0.96399	90.1054	0.088904	0.712225	90.1054	-0.0972611	0.652553	90.1054	-0.338143	0.0900617	90.1054	-0.0265469	0.908404	90.1054	-0.438147	0.0205639	77.241	0.0988539	0.699327	67.2204	-0.0873111	0.917266
274	CCNA_00257	CC_0257	adenosylhomocysteinase	complement(270176..271567)	1190.15	-1.9599	4.52234e-20	1425.81	0.5166	0.0412254	1190.15	-1.50449	3.58897e-12	1231.25	0.260084	0.361738	1190.15	-1.39963	1.39631e-10	1213.27	0.217331	0.427776	1190.15	-1.40808	9.02346e-11	1425.81	2.4765	1.29691e-39	374.892	0.455411	0.035912	1231.25	2.21998	5.69975e-32	371.093	0.560273	0.00829408	1213.27	2.17723	8.57151e-31	351.115	0.55182	0.00735111	1425.81	-2.02109	1.94654e-26	1425.81	-0.256516	0.706663
275	CCNA_00259	CC_0258	hypothetical protein	complement(271910..272620)	67.1697	0.406209	0.0654367	45.4583	0.215885	0.393125	64.0979	0.650074	0.00122171	52.0458	0.406446	0.0807187	67.6454	0.846854	1.74279e-05	50.4375	0.338582	0.138423	62.9347	0.819243	2.98308e-05	67.1697	-0.190324	0.324844	67.1697	0.243865	0.226951	67.1697	0.000236803	0.999081	67.6454	0.440645	0.0181849	67.1697	-0.0676272	0.745966	67.1697	0.413034	0.0233234	64.0979	0.434189	0.0270402	52.0458	0.190561	0.774262
276	CCNA_00260	CC_0259	glutathione S-transferase	complement(272872..273558)	44.0593	-0.229223	0.342166	44.0593	0.0681984	0.816834	44.0593	-0.212824	0.352942	44.0593	0.0635168	0.834077	44.0593	-0.0947447	0.689707	44.0593	0.0581557	0.835375	44.0593	-0.176131	0.434953	41.875	0.297422	0.115	41.875	0.0163994	0.948983	41.875	0.29274	0.125943	41.875	0.134479	0.545971	41.875	0.287379	0.128827	41.875	0.053092	0.812869	38.8917	-0.281022	0.195518	39.8469	-0.00468155	0.995617
277	CCNA_00261	CC_0260	ribonucleoside-diphosphate reductase beta chain	273695..274738	1097.04	0.573582	0.00586377	983.467	0.831817	4.88729e-05	1896.47	1.681	2.5405e-19	949.28	0.739894	0.000431891	2111.5	1.95456	9.90319e-26	907.923	0.650532	0.00182807	1914.28	1.88951	3.81161e-24	1097.04	0.258235	0.164829	1896.47	1.10742	1.18133e-10	1097.04	0.166312	0.40443	2111.5	1.38098	2.81399e-16	1097.04	0.0769503	0.708144	1914.28	1.31592	7.01015e-15	1896.47	0.849185	1.32075e-06	983.467	-0.0919228	0.908544
278	CCNA_00262	CC_0261	ketopantoate reductase panE/ApbA family protein	274921..275793	187.804	0.997885	0.000159849	84.5135	-0.236942	0.48261	166.853	1.14208	8.29684e-06	84.5135	-0.427726	0.171211	103.1	0.5238	0.0550799	84.5135	-0.0154106	0.965507	87.5517	0.388117	0.162206	187.804	-1.23483	3.99313e-08	187.804	0.144195	0.628121	187.804	-1.42561	1.84223e-10	187.804	-0.474085	0.0585136	187.804	-1.0133	7.97216e-06	187.804	-0.609769	0.010303	166.853	1.37902	1.32489e-09	59.8835	-0.190784	0.841273
279	CCNA_00263	CC_0262	hypothetical protein	complement(275815..276237)	1494.26	1.68606	1.26949e-10	562.351	0.690859	0.021102	1686.75	2.17936	2.37917e-17	416.103	0.170264	0.657556	919.764	1.39554	1.32162e-07	663.824	0.860343	0.00279323	799.916	1.28079	1.29278e-06	1494.26	-0.995206	2.56201e-05	1686.75	0.493299	0.060532	1494.26	-1.5158	6.16095e-11	1494.26	-0.290526	0.297284	1494.26	-0.825722	0.000575731	1494.26	-0.405276	0.113718	1686.75	1.48851	2.36128e-10	562.351	-0.520595	0.394704
280	CCNA_00264	CC_0263	C4-dicarboxylate transport protein	complement(276384..277637)	399.16	-0.406513	0.0155849	399.16	-0.0633533	0.778459	399.16	-0.679305	1.17766e-05	399.16	-0.279515	0.132475	399.16	-0.519613	0.0010071	399.16	-0.444038	0.0086453	399.16	-0.49941	0.00147333	335.85	0.34316	0.015644	335.85	-0.272792	0.0771573	335.85	0.126998	0.426292	335.85	-0.1131	0.51286	335.85	-0.0375244	0.826219	335.85	-0.0928972	0.571768	320.369	-0.615952	1.41419e-05	320.369	-0.216162	0.631622
281	CCNA_00265	CC_0264	AMP nucleosidase	278017..279471	295.762	0.407506	0.140796	199.654	0.0669494	0.856182	228.58	0.352855	0.185043	199.654	-0.0769339	0.834077	224.456	0.439763	0.086902	199.654	0.0298466	0.933252	215.486	0.462709	0.0677834	295.762	-0.340556	0.135612	295.762	-0.0546509	0.854235	295.762	-0.48444	0.0305053	295.762	0.0322574	0.917901	295.762	-0.377659	0.0973383	295.762	0.0552036	0.839325	228.58	0.285906	0.283768	175.191	-0.143883	0.880049
282	CCNA_00266	CC_0265	3-ketoacyl-CoA thiolase	complement(279599..280837)	31.2408	0.297582	0.136606	22.7551	-0.659953	0.000643443	22.7551	-0.244061	0.215827	22.7551	-0.678808	0.000442349	22.7551	-0.22193	0.259018	22.7551	-0.693727	0.00022568	22.7551	-0.303901	0.108882	31.2408	-0.957535	9.35052e-10	31.2408	-0.541643	0.000908041	31.2408	-0.97639	2.7252e-10	31.2408	-0.519512	0.00148475	31.2408	-0.991309	1.04109e-10	31.2408	-0.601483	0.000158068	17.2806	0.415892	0.0225637	12.298	-0.0188549	0.985315
283	CCNA_00267	CC_0266	MutT-like protein	complement(280931..281872)	231.764	-0.0934569	0.706959	221.736	0.0619589	0.816834	221.736	0.0448971	0.847797	221.736	0.0747331	0.783993	221.736	-0.00989634	0.967628	221.736	0.00104219	0.997503	221.736	0.0862174	0.6885	231.764	0.155416	0.387574	231.764	0.138354	0.486912	231.764	0.16819	0.358065	231.764	0.0835606	0.694901	231.764	0.0944991	0.613833	231.764	0.179674	0.322128	205.485	-0.0170618	0.946206	201.888	0.0127742	0.993795
284	CCNA_R0005			281946..282042	156.74	0.420499	0.334673	104.961	-0.779116	0.0673148	104.961	-0.386005	0.356406	104.961	-0.223272	0.671678	104.961	-0.187101	0.665072	104.961	-0.341351	0.447375	104.961	-0.520755	0.189454	156.74	-1.19961	0.000269879	156.74	-0.806503	0.0210236	156.74	-0.64377	0.0582027	156.74	-0.607599	0.0875632	156.74	-0.761849	0.0223985	156.74	-0.941254	0.00501169	72.4302	0.393111	0.35795	77.1633	0.555844	0.60298
285	dnaX	CC_0267	DNA polymerase III subunit gamma/tau	282130..283956	153.367	0.201286	0.377787	119.502	-0.318203	0.151208	119.502	0.0978358	0.672204	119.502	-0.186247	0.446912	119.502	0.19502	0.355816	119.502	-0.139537	0.555785	119.502	-0.0722025	0.748888	153.367	-0.519488	0.00193794	153.367	-0.10345	0.633328	153.367	-0.387533	0.0248924	153.367	-0.00626593	0.979497	153.367	-0.340822	0.050474	153.367	-0.273488	0.127386	115.334	0.416039	0.0249195	91.128	0.131956	0.847522
286	CCNA_00269	CC_0268	YbaB/EbfC-family DNA-binding protein	284102..284431	564.503	-0.131716	0.632138	563.618	0.278812	0.268003	725.671	0.542579	0.0109215	628.694	0.395044	0.103995	770.951	0.754287	0.000272929	619.197	0.350197	0.139903	767.897	0.822268	5.75989e-05	564.503	0.410528	0.0299736	725.671	0.674295	0.000387779	628.694	0.52676	0.00495669	770.951	0.886003	1.59342e-06	619.197	0.481913	0.0103346	767.897	0.953984	1.56628e-07	725.671	0.263766	0.239732	628.694	0.116232	0.888233
287	recR	CC_0269	Recombination protein recR	284558..285160	111.646	-0.409131	0.29898	111.646	-0.302998	0.478291	111.646	-0.0962078	0.820295	111.646	-0.638466	0.100216	111.646	-0.575391	0.102843	111.646	-0.360502	0.3646	111.646	-0.844342	0.012436	93.6009	0.106133	0.755823	93.8943	0.312923	0.373077	93.6009	-0.229335	0.502603	93.6009	-0.16626	0.663597	93.6009	0.0486286	0.897807	93.6009	-0.435211	0.173961	93.8943	0.20679	0.601499	75.6671	-0.335468	0.759023
288	CCNA_00271	CC_0270	hypothetical protein	285270..285422	108.406	0.117513	0.70556	96.4328	0.357961	0.189823	113.946	0.499198	0.0359749	124.443	0.679798	0.00661556	109.158	0.556299	0.0177412	103.053	0.391461	0.132252	115.907	0.718506	0.00160452	108.406	0.240447	0.27072	113.946	0.381684	0.0844879	124.443	0.562285	0.00550137	109.158	0.438786	0.0417824	108.406	0.273948	0.20255	115.907	0.600993	0.00312246	113.946	0.141237	0.601618	124.443	0.321838	0.612869
289	CCNA_00272	CC_0271	RmuC family protein	285476..286765	160.252	0.573853	0.00053051	96.5948	-0.0876323	0.695548	96.5948	0.106308	0.586417	96.5948	-0.17634	0.396485	96.5948	0.00708833	0.972252	96.5948	-0.0896447	0.672651	96.5948	-0.190972	0.279113	160.252	-0.661486	2.53911e-06	160.252	-0.467545	0.0017555	160.252	-0.750193	8.7248e-08	160.252	-0.566765	0.000109345	160.252	-0.663498	2.27829e-06	160.252	-0.764825	6.84069e-08	93.2596	0.193941	0.275166	75.9949	-0.0887076	0.890942
290	CCNA_00273	CC_0272	peptide deformylase	286774..287295	1141.35	0.465024	0.0148184	740.801	0.159411	0.48865	982.821	0.565893	0.0016809	740.801	0.196108	0.39004	891.483	0.527924	0.00350533	740.801	0.00793463	0.974248	818.029	0.492466	0.00625353	1141.35	-0.305613	0.0631149	1141.35	0.100869	0.621378	1141.35	-0.268916	0.111866	1141.35	0.0629003	0.766932	1141.35	-0.457089	0.00430326	1141.35	0.0274416	0.891629	982.821	0.406482	0.0197143	731.548	0.0366964	0.961832
291	CCNA_00274		hypothetical protein	287636..287998	219.152	1.23204	1.2722e-12	83.6486	0.211861	0.353601	184.275	1.29635	6.22434e-14	92.8835	0.367557	0.0842305	180.403	1.3772	1.51562e-15	94.5896	0.365795	0.0737068	156.382	1.25249	5.38864e-13	219.152	-1.02017	3.32042e-11	219.152	0.064313	0.757539	219.152	-0.864479	2.03956e-08	219.152	0.14516	0.440076	219.152	-0.866241	1.55603e-08	219.152	0.0204577	0.918999	184.275	1.08449	3.15913e-12	92.8835	0.155696	0.802255
292	CCNA_00275	CC_0273	transposase, DDE family	complement(288082..289527)	206.583	1.72583	6.24735e-20	96.0301	1.03747	3.0682e-07	250.466	2.31897	2.1308e-35	106.838	1.14124	1.60597e-08	214.1	2.20717	5.3546e-32	144.046	1.55359	1.15343e-15	207.501	2.24071	5.66052e-33	206.583	-0.688356	7.48117e-05	250.466	0.593143	0.00112251	206.583	-0.584584	0.000938137	214.1	0.481343	0.00956774	206.583	-0.172236	0.374057	207.501	0.514881	0.00399673	250.466	1.2815	4.40543e-14	106.838	0.103772	0.898556
293	CCNA_00276	CC_0274	hypothetical protein	complement(289617..290096)	56.9478	0.936829	3.60633e-06	26.6246	-0.0130574	0.969157	33.951	0.501422	0.0187308	26.6246	-0.0368388	0.909436	28.3071	0.345521	0.118861	26.6246	0.093042	0.734327	26.6246	0.248746	0.272361	56.9478	-0.949886	8.0402e-08	56.9478	-0.435407	0.0210375	56.9478	-0.973668	2.66907e-08	56.9478	-0.591308	0.00128448	56.9478	-0.843787	1.1748e-06	56.9478	-0.688083	0.000122875	33.951	0.514479	0.0106689	22.5662	-0.0237814	0.984054
294	dapE	CC_0275	succinyl-diaminopimelate desuccinylase DapE	290161..291321	76.9344	-0.118495	0.594811	74.8082	-0.442455	0.0203992	74.8082	-0.497561	0.00456205	74.8082	-0.469092	0.0142669	74.8082	-0.510953	0.00343337	74.8082	-0.517768	0.00486347	74.8082	-0.680972	6.52992e-05	76.9344	-0.32396	0.0405657	76.9344	-0.379066	0.0211347	76.9344	-0.350597	0.0265953	76.9344	-0.392458	0.016277	76.9344	-0.399274	0.0104041	76.9344	-0.562477	0.000281467	47.6636	-0.0551053	0.80464	46.8888	-0.0266364	0.97052
295	CCNA_00278	CC_0276	glutaminase	291339..292259	17.3761	0.20798	0.501928	13.4273	-0.0619007	0.871576	13.4273	-0.0265013	0.935632	13.4273	0.109704	0.763212	13.4273	-0.0157374	0.961407	13.4273	-0.186938	0.547655	13.4273	-0.0120284	0.967034	17.3761	-0.269881	0.255155	17.3761	-0.234482	0.366066	17.3761	-0.0982766	0.708869	17.3761	-0.223718	0.387698	17.3761	-0.394918	0.0848484	17.3761	-0.220009	0.373024	11.846	0.0353995	0.915618	12.5521	0.171604	0.852037
296	CCNA_00279	CC_0277	NAD(P)H-quinone reductase	292311..292901	25.6634	0.655457	0.0166027	14.6068	-0.784702	0.00872154	14.6068	-0.141525	0.662297	14.6068	-0.360762	0.266708	14.6068	0.154805	0.61013	14.6068	-0.674531	0.0204112	14.6068	-0.152237	0.619907	25.6634	-1.44016	6.50562e-10	25.6634	-0.796982	0.000722137	25.6634	-1.01622	7.52488e-06	25.6634	-0.500652	0.0386417	25.6634	-1.32999	3.41026e-09	25.6634	-0.807694	0.000480917	11.8894	0.643177	0.0189691	9.78808	0.42394	0.592307
297	CCNA_00280	CC_0278	tRNA pseudouridine synthase A	complement(292898..293641)	62.3873	0.0781247	0.785742	52.9249	-0.520834	0.0252505	52.9249	-0.524061	0.014847	52.9249	-0.493031	0.037567	52.9249	-0.456782	0.035043	52.9249	-0.609991	0.00643069	52.9249	-0.471062	0.0278397	62.3873	-0.598958	0.00126565	62.3873	-0.602186	0.00181388	62.3873	-0.571156	0.00224807	62.3873	-0.534907	0.00601799	62.3873	-0.688116	0.000180275	62.3873	-0.549187	0.00369286	33.0906	-0.0032277	0.991566	32.455	0.0278026	0.978684
298	CCNA_00281	CC_0279	methionyl-tRNA formyltransferase	complement(293641..294567)	130.221	-0.0886388	0.818702	124.309	-0.44756	0.169102	124.309	-0.530097	0.0696421	124.309	-0.768715	0.0119434	124.309	-0.960621	0.000525807	124.309	-0.665385	0.0274406	124.309	-1.2847	2.10649e-06	130.221	-0.358921	0.167972	130.221	-0.441458	0.105699	130.221	-0.680076	0.00653653	130.221	-0.871983	0.000583746	130.221	-0.576746	0.0222338	130.221	-1.19606	9.54207e-07	77.2262	-0.0825373	0.814607	76.2955	-0.321155	0.705096
299	CCNA_00282	CC_0280	conserved cell surface protein	294659..294991	73.87	0.0195643	0.945965	65.2947	-0.53835	0.0222136	65.2947	-0.717121	0.000773749	65.2947	-0.329447	0.189625	65.2947	-0.401024	0.0696835	65.2947	-0.732202	0.000989137	65.2947	-0.362377	0.101859	73.87	-0.557914	0.00326448	73.87	-0.736686	0.000134402	73.87	-0.349011	0.0743983	73.87	-0.420589	0.0358368	73.87	-0.751766	5.00006e-05	73.87	-0.381941	0.0515721	37.472	-0.178771	0.485211	44.7335	0.208903	0.774262
300	CCNA_00283	CC_0281	2,3,4,5-tetrahydropyridine-2-carboxylate N-succinyltransferase	complement(295109..295969)	200.354	-0.547246	0.00341683	200.354	-0.486615	0.0131222	200.354	-0.617569	0.000584078	200.354	-0.54014	0.00610779	200.354	-0.62629	0.000481561	200.354	-0.706382	0.000144374	200.354	-0.447781	0.0137765	152.734	0.0606311	0.74176	152.734	-0.0703228	0.740862	152.734	0.00710613	0.974547	152.734	-0.0790437	0.705471	152.734	-0.159135	0.365387	152.734	0.0994654	0.596905	119.501	-0.130954	0.539068	119.501	-0.053525	0.946922
301	CCNA_00284	CC_0282	pyrimidine 5'-nucleotidase family protein	complement(295966..296631)	122.04	-0.218645	0.366558	122.04	-0.714424	0.000830507	122.04	-0.782143	9.34176e-05	122.04	-0.445206	0.0529649	122.04	-0.58117	0.00444114	122.04	-0.714351	0.000713348	122.04	-0.493195	0.0159739	116.943	-0.495779	0.00623233	116.943	-0.563498	0.00267613	116.943	-0.226561	0.248871	116.943	-0.362525	0.0628175	116.943	-0.495706	0.00627191	116.943	-0.27455	0.15549	63.7207	-0.067719	0.796098	77.3208	0.269218	0.654359
302	CCNA_00285	CC_0283	acetylglutamate kinase	complement(296628..297542)	313.444	-0.367864	0.126858	313.444	-0.0856004	0.778721	313.444	-0.271951	0.250349	313.444	-0.081392	0.79815	313.444	-0.0589199	0.820983	313.444	-0.371641	0.12558	313.444	0.0688625	0.787887	270.649	0.282264	0.160383	270.649	0.0959128	0.704012	270.649	0.286472	0.161981	270.649	0.308944	0.143911	270.649	-0.00377683	0.987373	270.649	0.436727	0.0267242	247.982	-0.186351	0.449397	255.456	0.00420842	0.997171
303	lovR	CC_0284	two-component receiver domain protein LovR	complement(297735..298193)	80.7416	1.08303	5.97957e-07	34.1568	-0.307326	0.267439	34.1568	-0.0905755	0.747559	34.1568	-0.102863	0.754853	34.2888	0.266399	0.280024	34.1568	-0.367863	0.155625	34.1568	0.0800116	0.767004	80.7416	-1.39036	2.74992e-13	80.7416	-1.17361	9.45634e-10	80.7416	-1.1859	2.94671e-10	80.7416	-0.816634	2.88545e-05	80.7416	-1.4509	8.57109e-15	80.7416	-1.00302	1.79383e-07	28.8118	0.21675	0.410295	27.3593	0.204463	0.792192
304	lovK	CC_0285	photosensory histidine protein kinase LovK	complement(298212..299318)	90.1717	0.637434	0.000182217	52.0141	-0.248109	0.223777	52.0141	-0.116126	0.567286	52.0141	-0.0866978	0.72313	52.0141	0.119756	0.54178	52.0141	-0.250513	0.200475	52.0141	-0.0276944	0.889241	90.1717	-0.885543	9.88111e-10	90.1717	-0.75356	4.16292e-07	90.1717	-0.724132	6.8403e-07	90.1717	-0.517679	0.000739339	90.1717	-0.887947	6.50339e-10	90.1717	-0.665129	7.28787e-06	43.1158	0.131983	0.513089	42.254	0.161411	0.774775
305	CCNA_00288	CC_0286	ABC-type sulfate transport system, periplasmic component	complement(299485..300534)	90.7706	-0.338342	0.03234	93.4658	0.296286	0.0735825	90.7706	0.0255571	0.893188	93.5894	0.253124	0.141033	91.2822	0.270139	0.0770597	103.197	0.374086	0.0174669	90.7706	0.17202	0.275767	93.4658	0.634627	4.73359e-07	82.8426	0.363899	0.00795727	93.5894	0.591466	3.16376e-06	91.2822	0.608481	2.61626e-06	103.197	0.712427	1.12123e-08	80.3071	0.510361	8.14137e-05	93.4658	-0.270729	0.0651916	93.5894	-0.0431618	0.946922
306	CCNA_00289	CC_0287	hypothetical protein	complement(300549..300797)	41.9919	-0.126969	0.717905	40.8373	-0.417385	0.186764	40.8373	-0.833116	0.00219555	40.8373	-0.0651342	0.87383	40.8373	-0.295497	0.311979	40.8373	-0.191458	0.559482	40.8373	-0.696227	0.0107673	41.9919	-0.290416	0.256536	41.9919	-0.706148	0.0052422	41.9919	0.0618344	0.83217	41.9919	-0.168528	0.561131	41.9919	-0.0644897	0.819865	41.9919	-0.569258	0.0225915	25.7834	-0.415732	0.156767	33.7907	0.35225	0.658233
307	CCNA_00290	CC_0288	autotransporter protein	complement(301048..304305)	623.411	-0.00966379	0.968633	562.954	0.104384	0.637483	562.954	-0.0701002	0.732491	562.954	0.135248	0.542961	562.954	-0.0843683	0.661964	562.954	0.108143	0.607943	562.954	-0.0321326	0.870706	623.411	0.114048	0.483537	623.411	-0.0604364	0.756465	623.411	0.144912	0.379651	623.411	-0.0747045	0.696039	623.411	0.117806	0.469768	623.411	-0.0224688	0.905422	506.762	-0.174484	0.343191	535.188	0.0308642	0.965309
308	phoR	CC_0289	phosphate regulon sensor protein phoR	304469..305884	84.5695	0.0700286	0.706469	72.2258	0.00569698	0.980423	77.3693	0.251862	0.0843391	72.2258	0.0806822	0.682126	72.2258	0.0648915	0.687825	72.2258	0.0701232	0.697842	72.2258	0.0761672	0.632503	84.5695	-0.0643317	0.644744	84.5695	0.181833	0.189005	84.5695	0.0106536	0.946859	84.5695	-0.00513711	0.977648	84.5695	9.45795e-05	0.999818	84.5695	0.00613858	0.969144	77.3693	0.246165	0.0778753	66.0083	0.0749853	0.890942
309	pstC	CC_0290	phosphate transport system permease protein pstC	306029..307462	67.0557	-0.120063	0.551063	65.2843	0.0646403	0.773943	65.2843	0.133124	0.464676	65.2843	-0.00651144	0.980922	65.2843	-0.0328942	0.865552	65.2843	-0.0861615	0.674352	65.2843	0.10831	0.546267	67.0557	0.184703	0.215835	67.0557	0.253187	0.101557	67.0557	0.113552	0.479289	67.0557	0.0871688	0.62238	67.0557	0.0339015	0.843677	67.0557	0.228373	0.125982	64.2516	0.0684833	0.729777	57.1305	-0.0711517	0.910287
310	pstA	CC_0291	phosphate transport system permease protein pstA	307455..308750	104.104	-0.29843	0.117194	104.104	-0.155578	0.475004	104.104	-0.217368	0.246136	104.104	-0.0130945	0.963631	104.104	-0.0656301	0.74497	104.104	-0.294457	0.126018	104.104	-0.147454	0.43457	94.4891	0.142852	0.390537	94.4891	0.0810622	0.682488	94.4891	0.285336	0.0710528	94.4891	0.2328	0.16816	94.4891	0.00397361	0.9827	94.4891	0.150976	0.373559	80.4722	-0.06179	0.77334	88.9676	0.142484	0.803268
311	pstB	CC_0292	phosphate transport ATP-binding protein pstB	308810..309634	123.832	-0.345319	0.0335421	123.832	-0.0242239	0.920821	123.832	-0.0422445	0.825535	123.832	-0.146727	0.4506	123.832	-0.18804	0.251988	123.832	-0.187734	0.286961	123.832	-0.159934	0.330163	108.83	0.321095	0.0181385	108.83	0.303075	0.0352703	108.83	0.198592	0.168765	108.83	0.157279	0.311963	108.83	0.157585	0.275489	108.83	0.185385	0.20227	107.934	-0.0180207	0.929953	101.889	-0.122503	0.813039
312	phoU	CC_0293	phosphate transport system protein phoU	309660..310352	106.065	-0.476937	0.0136758	106.065	-0.140896	0.555865	106.065	-0.201566	0.323776	106.065	-0.357152	0.0912896	106.065	-0.110085	0.601807	106.065	-0.346344	0.089816	106.065	-0.165678	0.410462	85.0887	0.336042	0.043919	85.0887	0.275371	0.127861	85.0887	0.119785	0.524421	85.0887	0.366853	0.0344711	85.0887	0.130594	0.468258	85.0887	0.311259	0.0678036	82.7657	-0.0606707	0.794972	80.5413	-0.216256	0.691281
313	phoB	CC_0294	phosphate regulon response regulator PhoB	310374..311066	56.1004	-0.32108	0.0854849	56.1004	0.184992	0.376289	56.1004	0.0710132	0.733485	56.1004	0.101144	0.671678	56.1004	0.0751264	0.704742	56.1004	0.100593	0.641588	56.1004	0.060787	0.762233	53.4185	0.506072	0.000667756	52.8909	0.392093	0.0136826	51.8381	0.422224	0.00527588	49.9916	0.396206	0.0123632	52.6546	0.421673	0.00495265	49.9916	0.381867	0.0134037	53.4185	-0.113979	0.570765	53.4185	-0.0838481	0.901675
314	CCNA_00297	CC_0295	two-component response regulator	complement(311039..311896)	22.0926	0.0482328	0.840356	19.1577	-0.0229647	0.93414	19.1577	0.112066	0.586417	19.1577	0.0225871	0.935315	19.1577	-0.039483	0.852037	19.1577	0.185094	0.362944	19.1577	0.166321	0.380327	22.0926	-0.0711975	0.684236	22.0926	0.0638327	0.750477	22.0926	-0.0256457	0.894877	22.0926	-0.0877158	0.651543	22.0926	0.136862	0.405801	22.0926	0.118088	0.494231	18.6105	0.13503	0.510582	16.8435	0.0455518	0.953832
315	CCNA_00298	CC_0296	hypothetical protein	complement(311893..312666)	7.95106	0.701596	0.0298172	4.39868	-0.156736	0.727574	4.91883	0.309011	0.375738	4.39868	0.0674344	0.889316	5.21552	0.497003	0.126065	4.77911	0.295674	0.424271	5.86383	0.750531	0.0145531	7.95106	-0.858332	0.00169171	7.95106	-0.392585	0.178581	7.95106	-0.634162	0.0182063	7.95106	-0.204593	0.513114	7.95106	-0.405922	0.133019	7.95106	0.0489346	0.878022	4.91883	0.465747	0.165313	3.99127	0.22417	0.849297
316	CCNA_00299	CC_0297	phosphoribosylamine--glycine ligase	312678..313961	110.74	-0.441276	0.0366511	110.74	-0.577044	0.00611774	110.74	-0.665195	0.00065677	110.74	-0.710587	0.00062741	110.74	-0.878369	4.66751e-06	110.74	-0.7039	0.000546118	110.74	-0.878827	4.21646e-06	90.8782	-0.135768	0.482361	90.8782	-0.223919	0.265708	90.8782	-0.269312	0.149441	90.8782	-0.437093	0.0181849	90.8782	-0.262624	0.154993	90.8782	-0.437551	0.0148698	62.8212	-0.0881504	0.720923	62.4049	-0.133543	0.854177
317	CCNA_00300	CC_0298	glyoxalase superfamily protein	complement(313978..314385)	111.141	0.972432	0.000150813	50.7538	0.0287825	0.943583	63.6067	0.477238	0.0773432	50.7538	-0.250178	0.454344	56.9967	0.398343	0.144864	50.7538	0.0953522	0.781974	50.7538	0.159025	0.588868	111.141	-0.94365	2.00514e-05	111.141	-0.495194	0.0396854	111.141	-1.22261	2.39603e-08	111.141	-0.574089	0.0154644	111.141	-0.87708	7.08348e-05	111.141	-0.813408	0.00030551	63.6067	0.448455	0.0846537	43.4394	-0.27896	0.727748
318	CCNA_00301	CC_0299	phosphotransferase family protein	314615..315697	25.7772	-0.342886	0.100569	25.7772	-0.748132	0.00019133	25.7772	-1.12132	1.79088e-09	25.7772	-0.604779	0.00334749	25.7772	-0.939461	5.38825e-07	25.7772	-0.717612	0.000265928	25.7772	-1.20704	1.28424e-10	22.676	-0.405245	0.0210552	22.676	-0.778436	8.76537e-06	22.676	-0.261893	0.151612	22.676	-0.596575	0.000780565	22.676	-0.374726	0.0321286	22.676	-0.864159	6.60776e-07	12.8981	-0.37319	0.0665506	14.5808	0.143353	0.841273
319	CCNA_00302	CC_0300	imidazolonepropionase-related amidohydrolase	315702..316991	97.6471	-0.0283821	0.900933	89.258	0.237986	0.23369	97.9353	0.28256	0.114116	89.258	-0.00602081	0.982133	89.258	0.063662	0.748954	91.5048	0.224064	0.24807	89.258	0.0299159	0.878991	97.6471	0.266369	0.0845687	97.9353	0.310942	0.0538662	97.6471	0.0223613	0.906598	97.6471	0.0920441	0.623618	97.6471	0.252446	0.104971	97.6471	0.058298	0.747798	97.9353	0.0445739	0.835599	88.3646	-0.244007	0.60298
320	lpxK	CC_0301	tetraacyldisaccharide-1-P 4'-kinase	complement(317027..318034)	26.9424	-0.410421	0.145019	26.9424	-1.02852	9.645e-05	26.9424	-0.838111	0.000866004	26.9424	-0.851436	0.00162497	26.9424	-1.00763	5.38643e-05	26.9424	-0.887622	0.000710614	26.9424	-1.31086	1.20204e-07	22.6116	-0.618104	0.00697367	22.6116	-0.427691	0.0842598	22.6116	-0.441015	0.060417	22.6116	-0.597211	0.0125845	22.6116	-0.477202	0.0395673	22.6116	-0.900436	8.27143e-05	13.5655	0.190413	0.535532	12.9932	0.177088	0.853896
321	CCNA_00304	CC_0302	3-deoxy-D-manno-octulosonic-acid transferase	complement(318031..319308)	24.9327	-0.217075	0.391371	24.9327	-1.13196	2.13268e-07	24.9327	-0.659086	0.00198904	24.9327	-1.16359	8.39005e-08	24.9327	-0.998162	1.79179e-06	24.9327	-1.16529	5.00128e-08	24.9327	-1.05886	3.90093e-07	23.9449	-0.914889	1.18282e-06	23.9449	-0.442011	0.0293591	23.9449	-0.946519	4.1482e-07	23.9449	-0.781087	5.32972e-05	23.9449	-0.948211	3.10374e-07	23.9449	-0.841785	1.00227e-05	14.1927	0.472879	0.0296624	9.65615	-0.0316298	0.97376
322	czcD	CC_0303	cobalt-zinc-cadmium resistance protein czcD	complement(319278..320303)	134.258	0.0733543	0.712627	114.329	0.0170779	0.942403	114.329	0.0131889	0.946734	114.329	-0.117729	0.557029	114.329	-0.0135476	0.944351	114.329	-0.0214476	0.922884	114.329	-0.0978661	0.562327	134.258	-0.0562763	0.707652	134.258	-0.0601654	0.730914	134.258	-0.191083	0.178835	134.258	-0.0869019	0.598856	134.258	-0.0948018	0.51953	134.258	-0.17122	0.23332	103.672	-0.00388906	0.98411	96.9301	-0.134807	0.787759
323	CCNA_00306	CC_0304	lysophospholipid acyltransferase	complement(320335..321048)	73.375	0.392577	0.0871428	50.0908	-0.263183	0.301029	50.0908	-0.159559	0.515725	50.0908	-0.187187	0.49609	50.0908	-0.330461	0.139185	50.0908	-0.0983517	0.716984	50.0908	-0.522434	0.0142091	73.375	-0.65576	0.000348121	73.375	-0.552136	0.00413519	73.375	-0.579764	0.00172775	73.375	-0.723038	0.000119781	73.375	-0.490928	0.0082215	73.375	-0.915011	6.14997e-07	40.3388	0.103624	0.691935	38.1141	0.0759959	0.934691
324	CCNA_00307	CC_0305	phospholipid-lipopolysaccharide ABC transporter	complement(321045..322868)	99.6667	0.210851	0.235287	77.2131	-0.270621	0.129299	77.2131	-0.0529993	0.78506	77.2131	-0.128957	0.530072	77.2131	-0.100026	0.574238	77.2131	-0.256446	0.141594	77.2131	-0.00918632	0.960863	99.6667	-0.481473	0.00035093	99.6667	-0.263851	0.0768238	99.6667	-0.339808	0.0143323	99.6667	-0.310877	0.0325841	99.6667	-0.467298	0.00053562	99.6667	-0.220038	0.129342	66.9334	0.217622	0.181532	61.0067	0.141664	0.782256
325	ctpA	CC_0306	protein tyrosine phosphatase CtpA	323024..323689	210.269	-0.900589	7.20014e-09	210.269	0.232082	0.222008	210.269	-0.225837	0.193849	210.269	0.156362	0.447234	210.269	-0.218139	0.20659	210.269	0.0763427	0.713435	210.269	0.0620625	0.742814	206.815	1.13267	4.70445e-17	161.248	0.674753	2.33491e-06	202.076	1.05695	5.7703e-15	150.398	0.682451	1.62904e-06	194.41	0.976932	6.09009e-13	172.061	0.962652	2.72124e-12	206.815	-0.457918	0.00222756	206.815	-0.0757191	0.908544
326	CCNA_R0102			complement(323716..323778)	25.3478	-1.08142	0.0787471	25.3478	-0.0670227	0.938102	25.3478	-0.317647	0.627916	25.3478	0.193551	0.805485	25.3478	-0.446762	0.472575	27.2459	0.282816	0.677012	25.3478	-0.232199	0.714242	20.2205	1.0144	0.0534956	18.5696	0.763778	0.18732	25.2041	1.27498	0.0117548	15.473	0.634662	0.283682	27.2459	1.36424	0.0059111	17.0906	0.849226	0.118906	20.2205	-0.250624	0.718086	25.2041	0.260574	0.905556
327	CCNA_00309	CC_0307	hypothetical protein	complement(323812..324045)	2764.57	-0.839354	0.00119441	2884.7	0.317471	0.297245	2764.57	-0.495853	0.0607048	3842.02	0.692384	0.0126577	2764.57	0.172694	0.553935	3838.98	0.661712	0.0148511	2764.57	0.126149	0.666128	2884.7	1.15682	8.74799e-08	1758.69	0.343501	0.175663	3842.02	1.53174	7.37869e-13	2567.43	1.01205	6.29037e-06	3838.98	1.50107	2.08663e-12	2365.4	0.965503	1.34565e-05	2884.7	-0.813324	0.000450065	3842.02	0.374913	0.589909
328	CCNA_00310	CC_0308	3'-phosphoadenosine-5'-phosphosulfate (PAPS) 3'-phosphatase family protein	complement(324066..324845)	63.8008	0.104561	0.683466	53.1727	-0.520676	0.0141009	53.1727	-0.193751	0.374263	53.1727	-0.525641	0.0141397	53.1727	-0.340803	0.0934219	53.1727	-0.338626	0.119865	53.1727	-0.496294	0.0113488	63.8008	-0.625237	0.000243127	63.8008	-0.298312	0.11516	63.8008	-0.630202	0.00021658	63.8008	-0.445364	0.0138927	63.8008	-0.443187	0.0103346	63.8008	-0.600855	0.000501307	41.7675	0.326925	0.103424	32.0761	-0.0049653	0.995617
329	CCNA_00311	CC_0309	Zn-dependent protease family protein	complement(324842..326173)	162.597	0.0106699	0.971971	144.861	-0.157772	0.57086	144.861	0.06219	0.817095	144.861	-0.316776	0.210469	144.861	-0.172046	0.475789	144.861	-0.267547	0.278155	144.861	-0.174825	0.457383	162.597	-0.168442	0.414668	162.597	0.05152	0.838868	162.597	-0.327446	0.0983995	162.597	-0.182716	0.411884	162.597	-0.278217	0.162293	162.597	-0.185495	0.377402	135.71	0.219962	0.349903	108.584	-0.159004	0.833031
330	CCNA_00312	CC_0310	putative membrane spanning protein	complement(326229..326630)	145.927	-0.524953	0.0149652	145.927	0.0235962	0.941532	145.927	-0.444175	0.0351857	145.927	-0.292161	0.233039	145.927	-0.858482	1.98846e-05	145.927	-0.159055	0.525687	145.927	-0.789754	8.3876e-05	124.494	0.548549	0.00232336	113.24	0.0807775	0.737126	113.24	0.232791	0.238998	113.24	-0.33353	0.0952808	114.757	0.365898	0.050334	113.24	-0.264801	0.178604	124.494	-0.467771	0.0181515	124.494	-0.315758	0.568904
331	CCNA_00313	CC_0311	peptidase, M14 family	complement(326715..328544)	136.729	-0.0632632	0.848967	171.429	0.679284	0.00844464	172.225	0.586211	0.0167746	165.009	0.576937	0.0317631	152.234	0.51938	0.0354364	177.334	0.659262	0.0100744	167.833	0.741156	0.00180666	171.429	0.742547	0.000392797	172.225	0.649474	0.00332869	165.009	0.6402	0.00270128	152.234	0.582643	0.00914089	177.334	0.722525	0.000604156	167.833	0.804419	0.000144013	172.225	-0.0930725	0.757034	171.429	-0.102347	0.917266
332	CCNA_00314	CC_0312	hypothetical protein	complement(328587..329198)	56.5082	-0.146788	0.510904	56.0383	0.176605	0.431877	56.0383	0.0401796	0.85843	57.2037	0.247067	0.248143	56.0383	0.125453	0.539992	56.0383	0.0498448	0.838536	56.9819	0.373371	0.0393747	56.5082	0.323394	0.045821	56.5082	0.186968	0.309165	57.2037	0.393855	0.0137027	56.5082	0.272241	0.11548	56.5082	0.196633	0.244512	56.9819	0.520159	0.000965631	53.1949	-0.136426	0.513309	57.2037	0.0704614	0.920676
333	CCNA_00315	CC_0313	3-polyprenyl-4-hydroxybenzoate decarboxylase	complement(329224..330753)	106.577	-0.241464	0.221684	106.577	-0.000597947	0.998384	106.577	-0.0813379	0.698156	106.577	-0.108	0.652667	106.577	-0.012416	0.956045	106.577	-0.259011	0.184931	106.577	0.0733499	0.714242	100.608	0.240866	0.130898	100.608	0.160127	0.373364	100.608	0.133464	0.4419	100.608	0.229048	0.178278	100.608	-0.017547	0.929246	100.608	0.314814	0.0467614	90.5931	-0.08074	0.705468	89.2861	-0.107402	0.87148
334	CCNA_00316	CC_0314	glutamate 5-kinase	complement(330777..331910)	58.9507	-0.0479861	0.845263	54.6717	-0.629394	0.000890178	54.6717	-0.559797	0.00182984	54.6717	-0.598444	0.00185175	54.6717	-0.391243	0.0337207	54.6717	-0.610307	0.00110398	54.6717	-0.290239	0.121702	58.9507	-0.581408	0.00022556	58.9507	-0.511811	0.00189336	58.9507	-0.550458	0.00050919	58.9507	-0.343256	0.0435685	58.9507	-0.562321	0.000345435	58.9507	-0.242253	0.154365	33.2691	0.0695972	0.760983	31.1538	0.0309497	0.967489
335	cgtA	CC_0315	GTP-binding protein CgtA	complement(331907..332971)	216.678	-0.0588755	0.830603	202.488	-0.191479	0.440125	202.488	-0.140858	0.543094	202.488	-0.160355	0.541827	202.488	0.0243213	0.921755	202.488	-0.281687	0.211426	202.488	0.136791	0.537301	216.678	-0.132603	0.491751	216.678	-0.081983	0.721054	216.678	-0.101479	0.619822	216.678	0.0831968	0.713665	216.678	-0.222811	0.233139	216.678	0.195666	0.308347	164.721	0.0506203	0.841753	156.064	0.031124	0.969125
336	CCNA_00318	CC_0316	hypothetical protein	333179..334138	360.97	-1.78729	1.12863e-15	454.179	0.586731	0.0228105	360.97	-1.60464	7.92684e-13	423.933	0.439854	0.107245	360.97	-1.0871	2.19065e-06	452.309	0.513192	0.0466979	360.97	-1.22696	6.56129e-08	454.179	2.37402	5.57812e-34	116.71	0.182652	0.473196	423.933	2.22715	5.43777e-30	141.432	0.70019	0.00121242	452.309	2.30049	5.55856e-32	120.838	0.560333	0.00895231	454.179	-2.19137	7.7213e-29	454.179	-0.146877	0.87148
337	CCNA_00319	CC_0317	acetyltransferase, GNAT family	complement(334224..334757)	129.082	0.855174	0.040623	64.1928	-0.768849	0.0809206	64.1928	-0.759442	0.0619244	64.1928	-0.863171	0.050331	64.1928	-0.274777	0.538258	64.1928	-0.950296	0.0236762	64.1928	-0.707284	0.0792047	129.082	-1.62402	1.14044e-06	129.082	-1.61462	2.59482e-06	129.082	-1.71834	2.66306e-07	129.082	-1.12995	0.00138613	129.082	-1.80547	5.28206e-08	129.082	-1.56246	4.0952e-06	34.1333	0.00940706	0.985573	31.6331	-0.0943222	0.954513
338	CCNA_00320	CC_0318	LSU ribosomal protein L27P	complement(334940..335209)	5250.25	-0.570099	0.0261975	5250.25	-0.101745	0.763262	5250.25	-0.27216	0.308	5250.25	0.0646278	0.861159	5250.25	-0.213609	0.430088	5250.25	-0.495806	0.0609797	5250.25	0.163576	0.546537	4113.53	0.468354	0.03029	3945.52	0.297939	0.219217	4702.1	0.634727	0.00295776	3945.52	0.35649	0.128121	3945.52	0.074293	0.767584	4614.64	0.733675	0.000563398	4113.53	-0.170414	0.545219	4702.1	0.166373	0.847206
339	CCNA_00321	CC_0319	LSU ribosomal protein L21P	complement(335240..335755)	3191.54	-0.4698	0.0569559	3191.54	-0.119838	0.698563	3191.54	-0.394337	0.101226	3191.54	-0.208831	0.480447	3191.54	-0.529782	0.0223039	3191.54	-0.486195	0.0510481	3191.54	-0.461936	0.0465219	2567.65	0.349962	0.0934712	2567.65	0.0754624	0.777289	2567.65	0.260969	0.233166	2567.65	-0.0599825	0.826973	2567.65	-0.0163952	0.948869	2567.65	0.00786373	0.975528	2465.64	-0.2745	0.26047	2465.64	-0.0889932	0.922389
340	CCNA_00322	CC_0320	hypothetical protein	335959..336588	122.385	0.295941	0.166893	89.2836	-0.0133292	0.96574	89.2836	-0.138529	0.534043	89.2836	-0.201133	0.403888	89.2836	-0.0603879	0.789348	89.2836	-0.226945	0.307129	89.2836	-0.121718	0.571366	122.385	-0.309271	0.0741814	122.385	-0.43447	0.014222	122.385	-0.497075	0.00313534	122.385	-0.356329	0.0469012	122.385	-0.522887	0.00168062	122.385	-0.41766	0.0151761	74.0618	-0.1252	0.5797	74.0618	-0.187804	0.764512
341	CCNA_00323	CC_0321	low-affinity zinc transport protein	336631..337728	652.851	0.314476	0.236831	470.617	-0.164461	0.587451	470.617	0.0721572	0.803791	470.617	-0.0628619	0.858967	486.188	0.312002	0.207866	470.617	-0.327627	0.215221	470.617	0.297081	0.225254	652.851	-0.478937	0.020234	652.851	-0.242319	0.308187	652.851	-0.377338	0.0772546	652.851	-0.00247376	0.993395	652.851	-0.642103	0.00157054	652.851	-0.0173954	0.947102	442.894	0.236619	0.355692	387.707	0.101599	0.913787
342	CCNA_00324	CC_0322	ExbD-family protein	complement(337932..338390)	4193.28	-0.56224	0.00341683	4357.85	0.307321	0.154184	4193.28	-0.202592	0.328666	4241.59	0.228975	0.316624	4193.28	-0.137314	0.517637	4193.28	0.089435	0.711959	4193.28	-0.0170511	0.940018	4357.85	0.869561	3.9235e-08	3278.72	0.359648	0.0422442	4241.59	0.791214	7.38994e-07	3172.36	0.424926	0.0144098	3919.53	0.651675	5.38364e-05	3252.44	0.545189	0.00095115	4357.85	-0.509912	0.00339446	4357.85	-0.0783461	0.917266
343	CCNA_00326	CC_0323	vegetatible incompatibility protein HET-E-1	338634..339665	113.415	-0.421687	0.0226886	113.415	-0.595591	0.00116994	113.415	-0.713368	2.89887e-05	113.415	-0.376249	0.0569002	113.415	-0.707156	3.59182e-05	113.415	-0.757953	1.87298e-05	113.415	-0.725714	1.94436e-05	94.4457	-0.173904	0.297793	94.4457	-0.291681	0.0869096	94.4457	0.0454376	0.81495	94.4457	-0.285469	0.0912788	94.4457	-0.336266	0.0347155	94.4457	-0.304027	0.0610516	62.9419	-0.117777	0.573639	75.458	0.219342	0.668572
344	CCNA_R0103			339708..339810	14.2864	-0.244718	0.749781	14.2864	-1.47718	0.0412254	14.2864	-1.75303	0.00786412	14.2864	-1.0256	0.151286	14.2864	-1.52491	0.0186762	14.2864	-1.73423	0.0113255	14.2864	-1.39543	0.0309313	13.8004	-1.23246	0.0424503	13.8004	-1.50831	0.0168345	13.8004	-0.780883	0.186252	13.8004	-1.28019	0.0383312	13.8004	-1.48951	0.0115856	13.8004	-1.15071	0.0566957	4.2237	-0.275849	0.770663	5.98876	0.451579	0.86598
345	CCNA_00327	CC_0324	FMN-binding nitroreductase family enzyme	complement(339828..340490)	45.8782	-0.245141	0.236114	45.8782	-0.611514	0.00156939	45.8782	-1.0081	1.2865e-08	45.8782	-0.644777	0.000824985	45.8782	-1.00704	1.49681e-08	45.8782	-0.770036	3.33481e-05	45.8782	-0.977865	4.24261e-08	43.1153	-0.366373	0.0278379	43.1153	-0.762959	3.73781e-06	43.1153	-0.399637	0.0156314	43.1153	-0.761897	3.65385e-06	43.1153	-0.524895	0.00112996	43.1153	-0.732725	7.70816e-06	25.1595	-0.396586	0.034984	25.3345	-0.0332639	0.967489
346	mtgA	CC_0325	monofunctional biosynthetic peptidoglycan transglycosylase MtgA	340575..341264	75.2829	0.00915787	0.974913	68.348	0.282635	0.245335	76.4136	0.341707	0.115161	85.1789	0.557292	0.0125608	83.8309	0.592184	0.00371598	82.0749	0.48013	0.0293281	72.3922	0.461622	0.0252919	75.2829	0.273477	0.149306	76.4136	0.332549	0.0932493	85.1789	0.548134	0.00234117	83.8309	0.583026	0.00165251	82.0749	0.470972	0.00944181	75.2829	0.452464	0.0143059	76.4136	0.0590721	0.817794	85.1789	0.274657	0.631911
347	CCNA_00329	CC_0326	ribosomal-protein-alanine acetyltransferase	341277..341825	46.9911	-0.203237	0.39187	46.9911	-0.0314438	0.921665	46.9911	0.0903795	0.707677	46.9911	-0.100034	0.723665	46.9911	-0.0991257	0.666274	46.9911	-0.00071808	0.99827	46.9911	-0.117341	0.605102	45.4728	0.171794	0.373087	45.4728	0.293617	0.130336	45.4728	0.103204	0.616084	45.4728	0.104112	0.638554	45.4728	0.202519	0.281334	45.4728	0.0858962	0.683724	45.025	0.121823	0.603622	38.5555	-0.0685901	0.940255
348	mopB	CC_0327	molybdenum-pterin binding protein mopB	complement(341832..342602)	17.7806	-0.255495	0.408122	17.7806	-0.31328	0.321274	17.7806	-0.320823	0.258424	17.7806	-0.405509	0.18561	17.7806	-0.59947	0.0245682	17.7806	-0.299185	0.321933	17.7806	-0.531063	0.0468759	16.6283	-0.0577853	0.831972	16.6283	-0.0653274	0.833867	16.6283	-0.150013	0.576889	16.6283	-0.343975	0.186084	16.6283	-0.0436896	0.879175	16.6283	-0.275568	0.282911	12.811	-0.00754215	0.98185	12.0439	-0.0922281	0.93906
349	CCNA_00331	CC_0328	molybdate-binding protein	342674..343432	23.4729	-0.218294	0.519758	23.4729	-0.597836	0.0512885	23.4729	-1.03646	0.000141091	23.4729	-0.814909	0.00648979	23.4729	-0.658375	0.018244	23.4729	-0.770866	0.00808669	23.4729	-1.06829	8.44291e-05	22.4988	-0.379543	0.13912	22.4988	-0.818171	0.00129491	22.4988	-0.596615	0.0167135	22.4988	-0.440081	0.0981946	22.4988	-0.552572	0.0263303	22.4988	-0.849998	0.000634894	12.9757	-0.438628	0.134904	12.9757	-0.217072	0.828523
350	CCNA_00332	CC_0329	molybdenum transport system permease protein modB	343435..344109	37.7458	-0.144675	0.521929	37.2838	-0.460487	0.0225336	37.2838	-0.579922	0.00152583	37.2838	-0.537547	0.00701436	37.2838	-0.545339	0.002956	37.2838	-0.598373	0.00171673	37.2838	-0.603903	0.000901907	37.7458	-0.315812	0.0613205	37.7458	-0.435247	0.011425	37.7458	-0.392872	0.0178008	37.7458	-0.400664	0.0202548	37.7458	-0.453697	0.00527597	37.7458	-0.459227	0.0059256	22.6512	-0.119435	0.594496	22.6512	-0.0770604	0.919098
351	CCNA_00333	CC_0330	LytTr DNA-binding domain protein	complement(344130..344957)	53.6551	-0.370647	0.17389	53.6551	-0.26225	0.378019	53.6551	-0.426569	0.0941333	53.6551	-0.442356	0.113985	53.6551	-0.691031	0.00439018	53.6551	-0.39324	0.148643	53.6551	-0.941666	7.10544e-05	46.2169	0.108397	0.655352	46.2169	-0.0559219	0.847357	46.2169	-0.0717091	0.78584	46.2169	-0.320384	0.182445	46.2169	-0.0225932	0.933622	46.2169	-0.571019	0.00971762	37.3774	-0.164319	0.567535	37.3774	-0.180106	0.836345
352	CCNA_00334	CC_0331	conserved hypothetical membrane protein	345020..345580	30.7523	0.150526	0.596231	24.8646	-0.160619	0.590575	24.8646	-0.224935	0.37495	24.8646	0.0299503	0.933403	24.8646	0.191718	0.445776	24.8646	-0.173911	0.52899	24.8646	0.0443488	0.868153	30.7523	-0.311145	0.136551	30.7523	-0.375461	0.0831701	30.7523	-0.120576	0.598017	30.7523	0.0411916	0.879046	30.7523	-0.324437	0.114606	30.7523	-0.106177	0.648386	19.1253	-0.064316	0.825531	21.9354	0.19057	0.802255
353	CCNA_00335	CC_0332	putative secreted protein	345618..346055	14.2483	-0.0563051	0.883388	13.2661	-0.0837324	0.844886	14.5437	0.28211	0.373271	13.2661	-0.0319993	0.945651	13.2661	-0.125234	0.70914	16.4486	0.491609	0.115729	13.2661	-0.177932	0.588779	14.2483	-0.0274273	0.930283	14.5437	0.338415	0.229856	14.2483	0.0243058	0.940075	14.2483	-0.0689289	0.842378	16.4486	0.547914	0.0274977	14.2483	-0.121626	0.691173	14.5437	0.365842	0.233451	11.3129	0.051733	0.967489
354	CCNA_00336	CC_0333	lignostilbene-alpha,beta-dioxygenase	346066..347517	5.56827	0.320868	0.281272	4.18807	0.319301	0.309814	4.0383	0.168856	0.584335	3.98715	0.000610516	0.998943	3.98715	0.00932229	0.976956	3.98715	0.0329107	0.930492	3.98715	0.107125	0.725948	5.56827	-0.00156643	0.994379	5.56827	-0.152012	0.587009	5.56827	-0.320257	0.18606	5.56827	-0.311545	0.217406	5.56827	-0.287957	0.226001	5.56827	-0.213743	0.396409	4.18807	-0.150445	0.623644	4.18807	-0.318691	0.67378
355	CCNA_00337	CC_0334	TetR-family transcriptional regulator	347595..348305	58.7383	-0.0584774	0.801974	54.8406	-0.286773	0.148597	54.8406	-0.239708	0.191449	54.8406	-0.0173034	0.950894	54.8406	-0.0986222	0.613026	54.8406	-0.188437	0.345227	54.8406	-0.0279451	0.887244	58.7383	-0.228296	0.150942	58.7383	-0.181231	0.299203	58.7383	0.041174	0.825758	58.7383	-0.0401448	0.845178	58.7383	-0.129959	0.429671	58.7383	0.0305323	0.87194	41.725	0.0470653	0.830284	46.7082	0.26947	0.553189
356	CCNA_00338	CC_0335	TonB-dependent receptor	348479..350719	152.231	-0.875662	6.59525e-08	152.231	-2.05947	7.37548e-39	152.231	-2.78257	3.54241e-71	152.231	-2.0926	3.19444e-40	152.231	-2.4982	8.86109e-58	152.231	-1.96362	9.0291e-36	152.231	-2.5932	7.87365e-62	92.5421	-1.18381	7.09189e-17	92.5421	-1.90691	4.57667e-41	92.5421	-1.21693	7.54355e-18	92.5421	-1.62253	3.18283e-30	92.5421	-1.08796	1.56895e-14	92.5421	-1.71754	1.41083e-33	30.6531	-0.723105	2.19761e-06	30.8323	-0.0331275	0.964094
357	CCNA_00339	CC_0336	transporter, major facilitator superfamily	350788..352104	43.3113	-0.463634	0.00444385	43.3113	-0.0428437	0.855941	43.3113	-0.452758	0.00432926	43.3113	-0.254495	0.17021	43.3113	-0.331396	0.0406568	43.3113	-0.0060743	0.976181	43.3113	-0.379575	0.0168716	35.248	0.42079	0.00249759	34.9619	0.0108755	0.957219	34.9619	0.209139	0.163579	34.9619	0.132238	0.428977	37.8448	0.45756	0.000902004	34.9619	0.0840584	0.611283	35.248	-0.409915	0.00650437	35.248	-0.211651	0.638008
358	CCNA_00340	CC_0337	succinyl-CoA synthetase beta chain	352434..353633	2326.41	-0.417343	0.0471965	2326.41	0.171026	0.489877	2326.41	0.042888	0.861013	2326.41	-0.0297046	0.922403	2326.41	0.000582227	0.998292	2326.41	-0.145668	0.54396	2326.41	0.158067	0.463089	2192.16	0.588369	0.000530108	2146.47	0.460231	0.0114052	1968.24	0.387638	0.0282791	1940.99	0.417925	0.0223099	1940.99	0.271675	0.134717	2034.64	0.575409	0.000859663	2192.16	-0.128138	0.578398	2192.16	-0.20073	0.747601
359	sucD	CC_0338	succinyl-CoA synthetase alpha chain	353634..354518	1650.26	-0.364846	0.0909932	1650.26	0.151978	0.550076	1650.26	-0.150369	0.508341	1650.26	-0.0303106	0.921047	1650.26	-0.255591	0.224742	1650.26	-0.182733	0.437097	1650.26	-0.0392519	0.866735	1534.2	0.516824	0.00265663	1428.03	0.214477	0.285208	1428.03	0.334535	0.0634119	1428.03	0.109255	0.616024	1428.03	0.182113	0.334145	1428.03	0.325594	0.0723885	1534.2	-0.302347	0.13306	1534.2	-0.182289	0.774775
360	sucA	CC_0339	2-oxoglutarate dehydrogenase E1 component	354697..357660	809.451	-0.431863	0.0251834	809.451	0.217891	0.319682	809.451	-0.124045	0.562519	809.451	0.0660121	0.805682	809.451	-0.123511	0.553004	809.451	-0.0201928	0.938358	809.451	0.00381857	0.98503	787.853	0.649753	3.22517e-05	668.834	0.307817	0.0790473	731.063	0.497875	0.00190372	668.834	0.308352	0.0761352	699.924	0.41167	0.0110482	668.834	0.435681	0.00751061	787.853	-0.341936	0.0568868	787.853	-0.151879	0.802255
361	sucB	CC_0340	dihydrolipoamide succinyltransferase	357720..358928	801.059	-0.445312	0.0689492	801.059	0.120898	0.690969	801.059	-0.0531394	0.850321	836.795	0.278594	0.31108	801.059	0.137575	0.593856	801.059	0.0557641	0.859513	801.059	0.291565	0.219522	728.106	0.56621	0.00412706	690.576	0.392172	0.0697279	836.795	0.723906	0.000225253	731.505	0.582887	0.00478616	729.468	0.501076	0.0126556	767.761	0.736876	0.00018911	728.106	-0.174038	0.503927	836.795	0.157696	0.844847
362	CCNA_00344		hypothetical protein	358988..359335	100.677	-0.0133862	0.957664	90.9332	0.191226	0.388438	90.9332	0.0942119	0.664662	98.4321	0.329943	0.108893	90.9332	0.138665	0.495848	90.9332	0.0276736	0.917223	90.9332	0.217524	0.254461	100.677	0.204612	0.221788	100.677	0.107598	0.587189	100.677	0.343329	0.0326679	100.677	0.152052	0.414078	100.677	0.0410597	0.829703	100.677	0.23091	0.170551	87.1664	-0.0970138	0.65084	98.4321	0.138717	0.823708
363	CCNA_00345	CC_0341	alpha/beta family hydrolase	complement(359343..360176)	156.501	0.810033	2.37792e-08	84.7683	0.339928	0.0430975	142.106	0.981714	5.22908e-12	83.6982	0.27611	0.115578	117.41	0.81626	1.61247e-08	93.586	0.413634	0.00995473	113.86	0.856963	2.50244e-09	156.501	-0.470105	0.000304702	156.501	0.171681	0.253363	156.501	-0.533923	3.8271e-05	156.501	0.00622695	0.974896	156.501	-0.3964	0.0025208	156.501	0.0469303	0.770073	142.106	0.641786	1.05943e-06	84.7683	-0.0638181	0.917266
364	CCNA_00346	CC_0342	dihydrolipoamide dehydrogenase	360419..361819	623.445	-0.395828	0.139343	623.445	0.0767074	0.823495	623.445	-0.268468	0.310988	623.445	0.00521568	0.989248	623.445	-0.392948	0.118678	623.445	-0.155565	0.606261	623.445	-0.246361	0.340038	551.951	0.472535	0.0273975	528.008	0.12736	0.64	542.151	0.401043	0.0684823	528.008	0.00288023	0.993179	528.008	0.240262	0.292615	528.008	0.149467	0.539718	551.951	-0.345175	0.164908	551.951	-0.0714918	0.944939
365	CCNA_00347		hypothetical protein	361909..362088	8.35966	-0.651844	0.323508	8.35966	-1.4338	0.038358	8.35966	-1.50234	0.0157928	8.35966	-0.479754	0.51838	8.35966	-0.959126	0.118094	8.35966	-1.5093	0.0197617	8.35966	-0.969238	0.11384	5.86187	-0.781953	0.20349	5.86187	-0.850497	0.183712	5.86187	0.17209	0.78584	5.86187	-0.307282	0.652024	5.86187	-0.857457	0.145456	5.86187	-0.317394	0.619091	2.66426	-0.0685449	0.943472	5.14477	0.954043	0.60298
366	CCNA_R0104			complement(362113..362212)	0	-0.224303	0.971971	1.00622	3.95136	0.355279	0.830296	3.67954	0.346293	0.643004	3.31235	0.465796	1.35161	4.44898	0.231605	0.200823	1.92958	0.683148	0.967184	4.11525	0.268681	1.00622	4.17567	0.165891	0.830296	3.90385	0.233293	0.643004	3.53665	0.263217	1.35161	4.67329	0.133496	0.200823	2.15389	0.530177	0.967184	4.33956	0.154139	1.00622	-0.271819	0.887061	1.00622	-0.639014	0.917266
367	CCNA_00348	CC_0343	methyl-accepting chemotaxis protein	complement(362218..364221)	270.237	-2.44974	5.21924e-39	342.351	0.594936	0.00578723	270.237	-1.27974	2.86057e-11	315.191	0.431515	0.06018	270.237	-0.674642	0.000765498	325.462	0.455595	0.0381073	270.237	-0.844306	1.69857e-05	342.351	3.04468	7.33824e-75	100.175	1.17	2.45436e-11	315.191	2.88126	3.90227e-67	140.671	1.7751	1.90134e-25	325.462	2.90534	2.85203e-68	118.162	1.60544	6.56865e-21	342.351	-1.87467	7.05904e-29	342.351	-0.163422	0.813039
368	CCNA_00349	CC_0344	integrase/recombinase, XerC-CodV family	complement(364395..365309)	24.615	-1.52644	3.83841e-14	24.615	-0.327291	0.17635	24.615	-1.39095	8.44585e-12	24.615	-0.449933	0.0543082	24.615	-0.782789	0.000139404	24.615	-0.162336	0.519031	24.615	-1.00523	8.8769e-07	16.5053	1.19915	1.0568e-10	9.44484	0.135491	0.595751	15.5716	1.07651	7.63093e-09	11.9716	0.743652	0.00018837	19.3281	1.36411	5.26987e-14	9.62055	0.521215	0.0104811	16.5053	-1.06366	3.09926e-08	16.5053	-0.122642	0.880049
369	CCNA_00350	CC_0345	hypothetical protein	complement(365306..365986)	129.047	-3.06651	2.04872e-42	129.047	-0.353882	0.202407	129.047	-2.13199	1.78725e-21	129.047	-0.519259	0.0510336	129.047	-1.31095	8.57782e-09	129.047	-0.367859	0.166809	129.047	-1.75499	6.95345e-15	84.6937	2.71263	1.01371e-40	26.5193	0.934526	3.151e-05	78.0102	2.54725	4.88508e-36	43.3303	1.75557	5.76931e-17	87.8087	2.69866	1.59349e-40	29.9947	1.31152	1.08323e-09	84.6937	-1.77811	2.13103e-18	84.6937	-0.165377	0.846073
370	CCNA_00351	CC_0346	primosomal protein N'	366112..368271	24.3989	-0.337307	0.141147	24.3989	-0.792285	0.000209907	24.3989	-0.653078	0.00140839	24.3989	-0.876022	3.69648e-05	24.3989	-0.856456	2.15462e-05	24.3989	-0.868288	3.32408e-05	24.3989	-1.07184	7.52212e-08	21.5365	-0.454978	0.0139978	21.5365	-0.315771	0.118644	21.5365	-0.538715	0.00345165	21.5365	-0.519149	0.00673663	21.5365	-0.530981	0.0036731	21.5365	-0.734534	6.16073e-05	13.9559	0.139207	0.575244	11.8149	-0.0837367	0.920344
371	CCNA_00352	CC_0347	integral membrane protein	complement(368358..369155)	1154.52	-0.125298	0.712627	1129.24	-0.0638617	0.868003	1129.24	-0.043702	0.893608	1129.24	0.115806	0.752936	1129.24	0.191437	0.509991	1129.24	-0.410917	0.153205	1129.24	0.255823	0.353577	1154.52	0.0614368	0.815538	1154.52	0.0815965	0.786926	1154.52	0.241104	0.334708	1154.52	0.316735	0.210369	1154.52	-0.285619	0.23706	1154.52	0.381121	0.109256	981.845	0.0201597	0.954922	1049.73	0.179667	0.844847
372	CCNA_00353	CC_0348	O-antigen acetylase	369280..370374	110.878	-2.85487	6.41429e-79	117.16	0.336384	0.0555411	110.878	-2.63749	2.93656e-67	110.878	0.0667697	0.770781	110.878	-1.90599	6.00769e-37	110.878	0.105296	0.595211	110.878	-2.07253	7.10152e-43	117.16	3.19125	1.05748e-120	17.0217	0.217381	0.223675	100.534	2.92164	2.95521e-101	24.6124	0.948877	1.51529e-10	104.74	2.96016	2.99679e-104	20.8038	0.782337	2.19899e-07	117.16	-2.97387	2.06091e-104	117.16	-0.269614	0.504003
373	CCNA_00354	CC_0349	NlpC/P60 CHAP domain amidase protein	370445..371152	1343.06	-0.272468	0.286392	1370.32	0.283649	0.27917	1343.06	-0.0382049	0.892329	1363.5	0.233467	0.397991	1404.28	0.333188	0.150603	1405.96	0.252835	0.323112	1343.06	0.254886	0.275869	1370.32	0.556117	0.00381205	1241.96	0.234263	0.297129	1363.5	0.505935	0.00978708	1404.28	0.605656	0.00246439	1405.96	0.525303	0.00688643	1256.54	0.527354	0.00727212	1370.32	-0.321854	0.155035	1370.32	-0.0501819	0.956704
374	CCNA_00355	CC_0350	putative pentapeptide repeat protein	371323..372567	69.7609	-2.32586	5.72125e-45	69.7609	0.193357	0.362707	69.7609	-2.094	1.83647e-36	74.6657	0.299995	0.137271	69.7609	-1.23698	1.06753e-13	81.2215	0.407389	0.0286575	69.7609	-1.36474	2.30653e-16	66.9245	2.51921	1.09418e-64	15.4736	0.231854	0.223675	74.6657	2.62585	1.27456e-70	24.6235	1.08887	4.60034e-12	81.2215	2.73325	9.68072e-77	21.2974	0.961113	1.58584e-09	66.9245	-2.28736	3.93987e-53	74.6657	0.106637	0.872329
375	CCNA_R0105			complement(372505..372817)	20.133	-2.10591	8.09212e-07	20.133	-1.49751	0.000998449	20.133	-2.78624	5.91624e-10	20.133	-1.32886	0.00370761	20.133	-1.74585	4.06175e-05	20.133	-0.789907	0.0862852	20.133	-2.27569	2.13385e-07	5.97082	0.608403	0.17004	5.25316	-0.680331	0.190081	6.96292	0.777049	0.0699642	5.25316	0.360058	0.478595	10.2166	1.316	0.000916657	5.25316	-0.169785	0.751579	5.97082	-1.28873	0.0085593	6.96292	0.168646	0.931927
376	CCNA_00356	CC_0351	outer membrane protein	372638..373402	70.0541	-0.469788	0.0210342	70.0541	-0.139573	0.580407	70.0541	-0.319914	0.116709	70.0541	-0.140295	0.590533	70.0541	-0.412561	0.0366528	70.0541	-0.163712	0.480977	70.0541	-0.279578	0.166986	56.4924	0.330215	0.0600401	56.4924	0.149874	0.467523	56.4924	0.329492	0.0626849	56.4924	0.0572264	0.803791	56.4924	0.306076	0.0837436	56.4924	0.19021	0.313784	53.2617	-0.180341	0.407713	55.1108	-0.000722381	0.999628
377	CCNA_00357	CC_0352	secretory tripeptidyl aminopeptidase	373511..374938	125.671	-0.51268	0.00288571	128.452	0.287914	0.134068	125.671	-0.0567151	0.786553	125.671	0.0163334	0.952027	125.671	-0.315403	0.0691467	125.671	0.130893	0.523264	125.671	-0.129876	0.483619	128.452	0.800595	1.7303e-08	108.446	0.455965	0.00299847	110.195	0.529014	0.000306269	98.3331	0.197278	0.239595	120.809	0.643574	7.65174e-06	98.3331	0.382804	0.0114129	128.452	-0.34463	0.034805	128.452	-0.271581	0.545108
378	CCNA_00358	CC_0353	delta 3,5-delta2,4-dienoyl-CoA isomerase precursor	complement(374976..375836)	75.3231	-0.35024	0.093375	75.3231	-0.724948	0.000250787	75.3231	-1.27959	2.19719e-12	75.3231	-0.704597	0.000434831	75.3231	-0.902273	1.09988e-06	75.3231	-0.643849	0.00112106	75.3231	-1.06061	8.13137e-09	65.9146	-0.374707	0.0302316	65.9146	-0.929347	3.62538e-08	65.9146	-0.354357	0.0422865	65.9146	-0.552033	0.00161778	65.9146	-0.293608	0.0956949	65.9146	-0.710366	2.69183e-05	38.2652	-0.55464	0.00241653	39.9671	0.0203503	0.984701
379	CCNA_00359	CC_0354	SH3 domain-containing cell surface protein	375919..376716	82.6097	-0.182946	0.419927	82.6097	0.107981	0.670369	82.6097	0.10423	0.646539	82.6097	-0.14496	0.566792	82.6097	-0.249794	0.217072	86.5479	0.256255	0.233636	82.6097	-0.25497	0.201087	81.1226	0.290926	0.0916259	81.1226	0.287176	0.11865	81.1226	0.0379863	0.857095	81.1226	-0.0668482	0.76233	86.5479	0.439201	0.008515	81.1226	-0.0720239	0.721552	79.7654	-0.0037508	0.988617	74.4904	-0.25294	0.633796
380	CCNA_00360	CC_0355	alpha/beta hydrolase superfamily protein	376916..377806	101.346	0.313022	0.139426	74.1494	0.277201	0.214895	78.9187	0.263051	0.198835	73.214	0.022471	0.942689	73.214	0.172965	0.41568	84.4215	0.395849	0.0564077	73.214	0.123266	0.564578	101.346	-0.035821	0.855131	101.346	-0.0499713	0.823946	101.346	-0.290551	0.0984388	101.346	-0.140057	0.487965	101.346	0.0828266	0.66453	101.346	-0.189756	0.303018	78.9187	-0.0141503	0.958662	74.1494	-0.25473	0.631911
381	CCNA_00361	CC_0356	hot dog superfamily thioesterase	complement(377803..378750)	96.9767	0.594397	0.000456223	57.5461	0.0538313	0.825702	64.6937	0.322	0.0675108	57.5461	0.0547388	0.828903	57.5461	0.0747584	0.705423	57.5461	0.18864	0.342344	57.5461	-0.0280791	0.886743	96.9767	-0.540566	0.000216107	96.9767	-0.272397	0.0931748	96.9767	-0.539659	0.000230892	96.9767	-0.519639	0.000605968	96.9767	-0.405758	0.00617327	96.9767	-0.622476	2.30951e-05	64.6937	0.268169	0.12138	51.7635	0.000907452	0.999628
382	CCNA_00362	CC_0357	zinc uptake regulation protein	complement(378802..379287)	154.317	0.936307	1.52799e-05	72.2717	0.0926654	0.766061	81.8403	0.33218	0.16039	72.2717	-0.114639	0.716931	73.717	0.268381	0.262055	72.2717	-0.0312374	0.92372	72.2717	-0.241578	0.314175	154.317	-0.843642	7.63265e-06	154.317	-0.604127	0.00245979	154.317	-1.05095	1.89704e-08	154.317	-0.667926	0.000718098	154.317	-0.967544	2.1263e-07	154.317	-1.17789	4.37456e-10	81.8403	0.239515	0.322666	64.5902	-0.207304	0.774775
383	CCNA_00363	CC_0358	PAP2 bacterial acid phosphatase	complement(379324..380100)	30.5202	-0.0631243	0.837964	28.5639	-0.00965691	0.978798	28.5639	0.00571675	0.981419	28.5639	-0.0935139	0.772828	28.5639	-0.157382	0.538331	29.1841	0.216971	0.411682	28.5639	-0.176762	0.476286	30.5202	0.0534674	0.816601	30.5202	0.068841	0.79282	30.5202	-0.0303896	0.903656	30.5202	-0.0942574	0.712995	30.5202	0.280095	0.174959	30.5202	-0.113637	0.626442	25.7656	0.0153737	0.962302	23.7763	-0.083857	0.927124
384	CCNA_00364	CC_0359	deoxyhypusine synthase	complement(380179..381273)	677.68	-0.23056	0.43069	677.68	0.224806	0.463807	677.68	0.017016	0.955842	677.68	0.000522622	0.998943	677.68	-0.0425839	0.884988	677.68	0.0431288	0.905118	677.68	0.272602	0.293239	662.89	0.455366	0.0366073	644.364	0.247576	0.322693	644.364	0.231083	0.330112	644.364	0.187977	0.464751	644.364	0.273689	0.232943	644.364	0.503163	0.0222482	662.89	-0.20779	0.450438	662.89	-0.224283	0.774775
385	CCNA_00365	CC_0360	ornithine decarboxylase	complement(381396..382655)	375.193	0.0876114	0.711329	316.389	-0.138517	0.545339	334.249	0.233179	0.225268	316.389	-0.00320151	0.991576	326.579	0.311766	0.0903614	316.389	-0.17115	0.418174	345.029	0.472161	0.00728736	375.193	-0.226129	0.169059	375.193	0.145568	0.435809	375.193	-0.0908129	0.620014	375.193	0.224155	0.200247	375.193	-0.258761	0.113926	375.193	0.384549	0.016343	334.249	0.371697	0.0308985	272.605	0.135316	0.828523
386	CCNA_00366	CC_0361	phosphonates transport ATP-binding protein phnC	383009..383803	216.31	-0.611531	3.03875e-05	216.31	-0.165955	0.360281	216.31	-0.674875	2.5902e-06	216.31	-0.171503	0.350022	216.31	-0.797985	2.18982e-08	216.31	-0.432569	0.0056173	216.31	-0.647814	6.43088e-06	161.731	0.445576	0.000580032	158.03	-0.0633443	0.715765	165.619	0.440028	0.000739134	158.03	-0.186454	0.207994	158.03	0.178962	0.200819	158.03	-0.0362834	0.824614	161.731	-0.50892	0.000159066	165.619	-0.00554784	0.995617
387	CCNA_00367	CC_0362	phosphonates-binding protein	383800..384825	462.272	-0.649971	8.92401e-05	462.272	-0.107297	0.626014	462.272	-0.608091	0.000198493	462.272	-0.0383259	0.881575	462.272	-0.534673	0.00118665	462.272	-0.269478	0.150785	462.272	-0.467126	0.0046664	359.643	0.542675	0.000169849	328.327	0.0418799	0.833867	387.619	0.611645	2.18367e-05	328.327	0.115298	0.523666	336.142	0.380493	0.0104041	328.327	0.182845	0.256199	359.643	-0.500795	0.00108211	387.619	0.0689708	0.917883
388	CCNA_00368	CC_0363	phosphonates transport system permease protein phnE	384831..385667	280.22	-0.516868	0.0099517	280.22	-0.00840654	0.978562	280.22	-0.702193	0.000191547	280.22	-0.0398269	0.891405	280.22	-0.847988	5.29169e-06	280.22	-0.319793	0.13768	280.22	-0.669917	0.000345658	233.978	0.508461	0.00247267	218.581	-0.185325	0.351373	235.065	0.477041	0.00515515	218.581	-0.33112	0.0717597	218.581	0.197074	0.279556	218.581	-0.153049	0.423598	233.978	-0.693786	5.47322e-05	235.065	-0.0314204	0.967489
389	CCNA_00369	CC_0364	magnesium and cobalt efflux protein corC-like protein	385817..387130	136.831	-0.128084	0.550621	133.968	0.0800589	0.732259	133.968	0.0409344	0.847797	133.968	0.0878593	0.716184	133.968	0.158433	0.40284	133.968	0.0825426	0.707797	133.968	0.169949	0.354163	136.831	0.208142	0.187831	136.831	0.169018	0.33368	136.831	0.215943	0.180219	136.831	0.286516	0.0776508	136.831	0.210626	0.185691	136.831	0.298033	0.0562139	123.798	-0.0391245	0.859557	123.186	0.00780045	0.995617
390	CCNA_03918		hypothetical protein	387425..387559	33.3036	0.123005	0.792092	27.4455	-0.154697	0.750904	27.4455	-0.29971	0.452645	27.4455	-0.230326	0.632889	27.4455	-0.190728	0.63406	27.4455	-0.656498	0.0959052	27.4455	0.08367	0.838203	33.3036	-0.277702	0.409208	33.3036	-0.422715	0.222528	33.3036	-0.353331	0.287332	33.3036	-0.313733	0.37663	33.3036	-0.779503	0.012844	33.3036	-0.0393352	0.917903	20.4815	-0.145013	0.747144	20.4815	-0.0756289	0.960826
391	CCNA_00370	CC_0365	ATP synthase B chain	complement(387576..388085)	1297.6	-0.713753	0.00126102	1297.6	-0.549397	0.0201041	1297.6	-0.694974	0.00126468	1297.6	-0.70939	0.00223544	1297.6	-1.02244	1.14359e-06	1297.6	-0.729209	0.00122495	1297.6	-0.934569	8.59983e-06	880.55	0.164356	0.436379	880.55	0.0187792	0.94482	880.55	0.0043629	0.986255	880.55	-0.308692	0.14681	880.55	-0.0154558	0.949097	880.55	-0.220816	0.297076	741.696	-0.145577	0.570905	741.696	-0.159993	0.838775
392	CCNA_00371	CC_0366	ATP synthase B' chain	complement(388096..388629)	1180.19	-0.877367	6.55224e-06	1180.19	-0.577249	0.00629558	1180.19	-0.784786	4.95258e-05	1180.19	-0.791666	0.000114074	1180.19	-1.11058	4.93638e-09	1180.19	-0.866222	1.51766e-05	1180.19	-0.928823	1.11682e-06	714.731	0.300118	0.0988769	714.731	0.0925812	0.686412	714.731	0.0857008	0.680673	714.731	-0.233211	0.24019	714.731	0.0111457	0.960419	714.731	-0.0514558	0.812007	660.771	-0.207537	0.343191	660.771	-0.214417	0.720477
393	CCNA_00372	CC_0367	ATP synthase C chain	complement(388756..388980)	7136.69	-0.531977	0.010112	7136.69	-0.49057	0.0226287	7136.69	-0.748637	0.000107791	7136.69	-0.336889	0.144004	7136.69	-0.353231	0.0853224	7136.69	-0.436449	0.0420238	7136.69	-0.309185	0.133397	5503.71	0.041407	0.839125	5503.71	-0.21666	0.283692	5503.71	0.195088	0.311761	5503.71	0.178746	0.384538	5503.71	0.0955275	0.634011	5503.71	0.222792	0.240482	4252.77	-0.258067	0.217149	4873.22	0.153681	0.823087
394	CCNA_00373	CC_0368	ATP synthase A chain	complement(389030..389791)	2484.11	-0.368246	0.120796	2484.11	0.0735617	0.810698	2484.11	-0.194385	0.421347	2484.11	-0.104957	0.730595	2484.11	-0.0386992	0.8813	2484.11	-0.361071	0.132093	2484.11	0.118712	0.625848	2192.13	0.441808	0.0202488	2145.08	0.173862	0.441549	2145.08	0.263289	0.195356	2145.08	0.329547	0.110118	2145.08	0.00717507	0.975663	2145.08	0.486959	0.0114051	2192.13	-0.267946	0.238102	2192.13	-0.178519	0.802255
395	CCNA_00374	CC_0369	putative ATP synthase protein I	complement(389797..390177)	1372.67	-0.187313	0.531831	1372.67	-0.254324	0.387526	1372.67	-0.294981	0.258312	1372.67	0.0800807	0.820888	1372.67	-0.0803354	0.776708	1372.67	-0.55781	0.0301608	1372.67	0.0138053	0.96186	1348.31	-0.0670106	0.78266	1348.31	-0.107668	0.696845	1348.31	0.267394	0.243208	1348.31	0.106978	0.695147	1348.31	-0.370496	0.0918433	1348.31	0.201119	0.392868	1003.96	-0.0406574	0.897389	1253.26	0.334405	0.612869
396	CCNA_00375	CC_0371	hypothetical protein	390599..390988	1551.14	-0.200813	0.500144	1551.14	-0.602791	0.0209034	1551.14	-0.444032	0.0765984	1551.14	-0.125421	0.71358	1551.14	-0.243406	0.358078	1551.14	-0.856653	0.000534292	1551.14	-0.260865	0.311336	1506.25	-0.401978	0.0651064	1506.25	-0.24322	0.326081	1506.25	0.0753919	0.772561	1506.25	-0.0425933	0.886404	1506.25	-0.65584	0.00186257	1506.25	-0.0600524	0.819173	1022.41	0.158758	0.575244	1220.82	0.47737	0.355844
397	CCNA_00376	CC_0372	putative membrane spanning protein	391059..391838	54.2704	-0.154965	0.584403	54.1538	-1.16495	2.59724e-07	54.1538	-0.870588	6.88726e-05	54.1538	-1.04128	5.25988e-06	54.1538	-1.19048	3.75078e-08	54.1538	-1.33131	1.6276e-09	54.1538	-1.09479	4.37901e-07	54.2704	-1.00999	1.94039e-07	54.2704	-0.715624	0.000412669	54.2704	-0.886315	5.01194e-06	54.2704	-1.03552	1.44526e-07	54.2704	-1.17634	7.56468e-10	54.2704	-0.939825	1.78133e-06	26.6139	0.294365	0.231965	22.7318	0.123674	0.892318
398	smc	CC_0373	chromosome partition protein Smc	complement(391953..395396)	22.022	-0.122427	0.605409	21.4668	-0.812053	1.90901e-05	21.4668	-0.715404	8.14387e-05	21.4668	-0.543386	0.00687928	21.4668	-0.630066	0.000588614	21.4668	-0.645343	0.000748109	21.4668	-0.817758	5.57712e-06	22.022	-0.689626	1.86527e-05	22.022	-0.592977	0.000412522	22.022	-0.420959	0.0113221	22.022	-0.507639	0.00282895	22.022	-0.522915	0.00130204	22.022	-0.695331	2.00396e-05	11.7425	0.0966487	0.673302	12.7662	0.268667	0.607533
399	CCNA_00378	CC_0374	thiol:disulfide interchange protein dsbA	complement(395418..396026)	163.834	0.0544757	0.816712	141.487	0.113439	0.609296	148.189	0.223904	0.220096	141.487	0.148978	0.496157	141.739	0.270435	0.126621	143.197	0.207047	0.288992	155.909	0.48959	0.00320113	163.834	0.0589629	0.728323	163.834	0.169428	0.327956	163.834	0.0945023	0.584352	163.834	0.215959	0.193396	163.834	0.152572	0.343985	163.834	0.435114	0.00358568	148.189	0.110465	0.578829	135.681	0.0355394	0.960826
400	CCNA_00379	CC_0375	thiol:disulfide interchange protein dsbA	complement(396026..396640)	651.236	-0.218122	0.281447	673.53	0.304983	0.125679	727.379	0.316073	0.0824325	651.236	-0.0308766	0.907741	651.236	0.0435631	0.835709	651.236	0.183396	0.371551	651.236	0.126773	0.511535	673.53	0.523105	0.000533878	727.379	0.534195	0.000681543	624.252	0.187245	0.263389	624.252	0.261685	0.12025	649.209	0.401518	0.00945069	624.252	0.344895	0.0295252	727.379	0.0110908	0.96469	673.53	-0.335859	0.379057
401	CCNA_R0106			complement(396704..396827)	153.399	0.166648	0.649832	122.428	-0.328441	0.341451	122.428	-0.622873	0.0329101	122.428	-0.256499	0.483382	122.428	-0.259004	0.411351	122.428	-0.227145	0.508179	122.428	-0.306768	0.314175	153.399	-0.495089	0.0533363	153.399	-0.789521	0.00229417	153.399	-0.423147	0.105039	153.399	-0.425652	0.117178	153.399	-0.393793	0.129102	153.399	-0.473417	0.068843	81.4761	-0.294432	0.359292	88.6341	0.0719417	0.953832
402	CCNA_00380	CC_0376	conserved hypothetical cytosolic protein	complement(396879..397418)	59.7561	0.806874	0.000160622	30.6158	-0.189596	0.500834	35.0469	0.351227	0.125986	30.6158	-0.0926876	0.770779	32.8184	0.357334	0.116189	34.5017	0.355807	0.143332	30.6158	0.154351	0.527769	59.7561	-0.99647	6.44096e-08	59.7561	-0.455648	0.0212446	59.7561	-0.899562	9.08538e-07	59.7561	-0.44954	0.0226727	59.7561	-0.451067	0.0165348	59.7561	-0.652523	0.0005119	35.0469	0.540822	0.00966386	24.9134	0.0969079	0.91455
403	CCNA_00381	CC_0377	A/G-specific adenine DNA glycosylase	397466..398515	29.192	-0.990988	4.68931e-07	29.192	-0.380329	0.0958408	29.192	-1.45592	8.98514e-14	29.192	-0.296328	0.212224	29.192	-1.06215	6.20807e-08	29.192	-0.347815	0.1196	29.192	-1.52721	9.79201e-15	18.8208	0.610659	0.000691062	16.3972	-0.464932	0.0205241	20.5579	0.69466	9.58481e-05	16.3972	-0.0711625	0.772407	20.1484	0.643173	0.000298386	16.3972	-0.53622	0.00565229	18.8208	-1.07559	4.53002e-09	20.5579	0.0840006	0.917883
404	ccrM	CC_0378	adenine-specific methyltransferase ccrM	complement(398637..399713)	566.889	-4.58717	2.27038e-71	566.889	0.0969141	0.808543	566.889	-4.3257	1.69422e-63	584.69	0.261539	0.463404	566.889	-0.670169	0.0170866	566.889	0.176223	0.615234	566.889	-1.56475	3.3582e-09	508.228	4.68409	1.21477e-92	26.303	0.261469	0.381737	584.69	4.84871	3.65077e-99	291.181	3.917	2.15752e-64	562.523	4.76339	7.6088e-96	148.57	3.02242	2.40244e-38	508.228	-4.42262	1.72236e-82	584.69	0.164625	0.87853
405	CCNA_00383	CC_0379	ribonuclease HII	complement(399852..400487)	217.623	1.10518	0.000154784	90.8421	-0.40735	0.241651	120.96	0.56236	0.0648635	90.8421	-0.529065	0.120877	90.8421	-0.0272131	0.94354	90.8421	-0.537253	0.101734	90.8421	-0.39168	0.206504	217.623	-1.51253	9.98219e-10	217.623	-0.542823	0.0507735	217.623	-1.63425	3.57483e-11	217.623	-1.1324	1.10797e-05	217.623	-1.64244	2.52893e-11	217.623	-1.49686	2.46114e-09	120.96	0.96971	0.000271555	57.3712	-0.121715	0.917883
406	CCNA_00384	CC_0380	glucan endo-1,3-beta-glucosidase	400574..401479	97.9551	-0.00354039	0.986693	88.1871	0.243376	0.158254	100.569	0.344721	0.022692	94.2062	0.305589	0.0706926	95.0518	0.375363	0.0121661	91.5512	0.242563	0.146579	95.2181	0.458733	0.00168467	97.9551	0.246916	0.0676272	100.569	0.348261	0.0114377	97.9551	0.309129	0.0202826	97.9551	0.378904	0.00534959	97.9551	0.246103	0.0690358	97.9551	0.462273	0.000389937	100.569	0.101345	0.56104	94.2062	0.062213	0.917266
407	CCNA_00385	CC_0381	multidrug resistance protein	401527..402861	62.8144	0.356202	0.0278193	51.4995	0.478164	0.00301637	55.0363	0.475279	0.0016773	44.2972	0.216353	0.235819	44.0521	0.174641	0.294392	48.9192	0.337099	0.0414318	44.0521	0.134142	0.424937	62.8144	0.121962	0.404511	62.8144	0.119077	0.456313	62.8144	-0.139849	0.347198	62.8144	-0.181561	0.228405	62.8144	-0.0191027	0.909317	62.8144	-0.22206	0.117615	55.0363	-0.00288448	0.988969	51.4995	-0.261811	0.494891
408	CCNA_00386	CC_0382	DNA-3-methyladenine glycosylase	complement(402858..403445)	63.8475	0.775691	9.34449e-05	33.8603	0.27429	0.255193	34.2666	0.191456	0.400603	38.8609	0.434585	0.0556687	40.4765	0.545779	0.00672112	33.3811	0.158548	0.522171	33.8804	0.366188	0.0782724	63.8475	-0.501401	0.0039926	63.8475	-0.584235	0.00111469	63.8475	-0.341106	0.0573638	63.8475	-0.229912	0.238679	63.8475	-0.617143	0.000314094	63.8475	-0.409503	0.0222042	34.2666	-0.0828335	0.742158	38.8609	0.160295	0.813039
409	CCNA_00387	CC_0383	hypothetical protein	403575..403997	77.4174	-0.410746	0.0548027	77.4174	-0.324007	0.16161	77.4174	-0.358128	0.0857468	77.4174	-0.519579	0.0178189	77.4174	-0.779662	7.16615e-05	77.4174	-0.493933	0.0201991	77.4174	-0.891691	4.95169e-06	65.0445	0.0867393	0.666057	65.0445	0.0526185	0.824825	65.0445	-0.108833	0.598923	65.0445	-0.368916	0.055184	65.0445	-0.0831864	0.683249	65.0445	-0.480945	0.00887211	54.2908	-0.0341208	0.898494	52.0652	-0.195572	0.774171
410	CCNA_00388	CC_0384	esterase lipase Family protein	complement(404125..405006)	164.705	-0.461398	0.0111162	164.705	-0.783725	9.36169e-06	164.705	-1.09303	3.85464e-11	164.705	-0.844294	1.64025e-06	164.705	-1.19404	4.99063e-13	164.705	-0.573784	0.00147713	164.705	-1.46181	5.65281e-19	133.326	-0.322327	0.0410476	133.326	-0.631631	5.17878e-05	133.326	-0.382896	0.014692	133.326	-0.73264	1.9373e-06	133.326	-0.112386	0.511776	133.326	-1.00041	2.8811e-11	80.1969	-0.309304	0.0800438	80.1969	-0.060569	0.939672
411	CCNA_00389	CC_0385	aminomethyltransferase family protein	complement(405104..405895)	34.5317	0.348407	0.218523	24.307	-0.35841	0.22867	24.307	-0.0346932	0.916199	24.307	-0.423938	0.149003	24.307	-0.392724	0.138524	24.307	-0.407852	0.148643	24.307	-0.643851	0.0111283	34.5317	-0.706816	0.0012528	34.5317	-0.3831	0.111827	34.5317	-0.772344	0.000404557	34.5317	-0.741131	0.00104389	34.5317	-0.756259	0.000485528	34.5317	-0.992257	6.21321e-06	21.3546	0.323716	0.23022	15.8849	-0.0655282	0.953832
412	CCNA_00390	CC_0386	ADP-heptose--LPS heptosyltransferase	405999..407213	150.672	-0.566813	0.000920054	150.672	0.148218	0.487811	150.672	-0.507789	0.00253852	154.991	0.249009	0.212243	150.672	-0.694815	2.46285e-05	161.49	0.288807	0.125028	150.672	-0.812676	5.72625e-07	140.094	0.715031	6.59101e-07	113.425	0.0590242	0.764057	154.991	0.815822	1.22674e-08	113.425	-0.128002	0.478257	161.49	0.85562	1.82836e-09	113.425	-0.245863	0.121725	140.094	-0.656007	1.17285e-05	154.991	0.100791	0.876731
413	CCNA_00391	CC_0387	hypothetical protein	407210..407767	165.389	-0.445133	0.00344372	196.647	0.506402	0.000962472	165.389	-0.187828	0.244014	181.189	0.339039	0.0396819	165.389	-0.549594	0.000160898	207.073	0.512539	0.000713671	165.389	-0.642661	8.04537e-06	196.647	0.951535	1.10268e-14	135.474	0.257304	0.0715603	181.189	0.784172	3.00111e-10	135.474	-0.104461	0.518354	207.073	0.957672	5.97219e-15	135.474	-0.197528	0.162692	196.647	-0.69423	5.57983e-08	196.647	-0.167363	0.704376
414	CCNA_00392	CC_0388	dihydroorotase	407848..409182	274.635	-0.237215	0.445466	274.635	0.0614089	0.873809	274.635	-0.103924	0.742436	274.635	-0.146052	0.686252	274.635	-0.296283	0.288671	274.635	0.136376	0.67992	274.635	-0.38267	0.153887	259.732	0.298623	0.213102	259.732	0.133291	0.647856	259.732	0.0911626	0.741062	259.732	-0.0590682	0.850388	264.984	0.373591	0.115249	259.732	-0.145456	0.582544	239.788	-0.165333	0.58601	239.788	-0.207461	0.813039
415	CCNA_00393	CC_0389	RNA polymerase sigma factor	complement(409326..410552)	12.9331	0.322032	0.277759	9.26482	-0.495578	0.0993615	9.26482	-0.102078	0.748545	9.26482	-0.462667	0.128625	9.26482	-0.197988	0.50271	9.26482	-0.0410691	0.915718	9.26482	-0.448952	0.0994701	12.9331	-0.817609	0.000345466	12.9331	-0.424109	0.0857776	12.9331	-0.784699	0.000548118	12.9331	-0.52002	0.0308615	12.9331	-0.363101	0.121879	12.9331	-0.770984	0.000825597	7.76058	0.3935	0.155903	5.8565	0.0329106	0.980622
416	CCNA_00394	CC_0390	YCII-related domain protein	complement(410549..410899)	67.7321	0.525837	0.13846	45.9427	0.376562	0.33045	50.8772	0.420917	0.223436	45.9189	0.321606	0.428028	42.1494	0.123717	0.742413	65.008	0.812536	0.0165418	42.1494	-0.107981	0.776337	67.7321	-0.149275	0.637896	67.7321	-0.10492	0.77615	67.7321	-0.204231	0.524421	67.7321	-0.40212	0.199138	67.7321	0.286699	0.340329	67.7321	-0.633818	0.0290932	50.8772	0.0443556	0.91482	45.9427	-0.0549559	0.967489
417	CCNA_00395	CC_0391	feruloyl-CoA synthetase	411052..412842	35.0663	0.0818368	0.746169	29.6674	-0.265847	0.235198	29.6674	0.0742418	0.748545	29.6674	-0.187516	0.436746	29.6674	-0.111203	0.607463	29.6674	-0.145328	0.529999	29.6674	-0.249545	0.211987	35.0663	-0.347684	0.0416059	35.0663	-0.00759502	0.974356	35.0663	-0.269353	0.126766	35.0663	-0.19304	0.314721	35.0663	-0.227165	0.198071	35.0663	-0.331382	0.0566957	28.0729	0.340089	0.0727191	22.5546	0.0783308	0.918259
418	CCNA_00396	CC_0392	hypothetical protein	complement(412933..413610)	20.683	-0.283382	0.372945	20.683	-1.07118	0.000188241	20.683	-1.13248	2.45595e-05	20.683	-1.20643	2.1581e-05	20.683	-1.11838	3.25205e-05	20.683	-0.851898	0.0027019	20.683	-1.45266	7.90636e-08	18.9329	-0.787793	0.00138349	18.9329	-0.849098	0.000781915	18.9329	-0.923043	0.000156226	18.9329	-0.835002	0.000949198	18.9329	-0.568516	0.0208253	18.9329	-1.16928	2.70311e-06	8.46757	-0.0613045	0.87331	8.27758	-0.13525	0.908544
419	CCNA_00397	CC_0393	acetolactate synthase	413741..415279	63.4189	-0.350269	0.161767	63.4189	-0.404199	0.110685	63.4189	-0.512509	0.0238663	63.4189	-0.753564	0.00140261	63.4189	-0.97779	6.25843e-06	63.4189	-0.382079	0.124275	63.4189	-1.14671	8.47868e-08	55.3843	-0.0539298	0.814505	55.3843	-0.16224	0.497831	55.3843	-0.403295	0.0474174	55.3843	-0.627521	0.00208244	55.3843	-0.0318098	0.898469	55.3843	-0.796444	4.92463e-05	40.0103	-0.10831	0.691935	40.0103	-0.349366	0.553189
420	CCNA_00398	CC_0394	hypothetical protein	complement(415406..416764)	1350.38	-0.721194	0.000159832	1350.38	0.0390609	0.895644	1350.38	-0.704038	0.000171	1350.38	-0.199672	0.40903	1350.38	-0.711417	0.000145292	1350.38	-0.21259	0.343681	1350.38	-0.620362	0.000925565	1161.33	0.760255	3.25039e-06	913.488	0.0171563	0.9437	1014.78	0.521522	0.00200203	913.488	0.00977652	0.9689	1022.37	0.508604	0.00250027	913.488	0.100832	0.609949	1161.33	-0.743099	1.13468e-05	1161.33	-0.238733	0.663295
421	CCNA_00399	CC_0395	zinc metallohydrolase, glyoxalase II family	416919..418016	47.4394	-0.296048	0.233262	47.4394	-0.896564	6.35784e-05	47.4394	-1.4568	2.73079e-12	47.4394	-0.88802	7.88499e-05	47.4394	-1.25111	2.56931e-09	47.4394	-0.825682	0.000213961	47.4394	-1.75653	4.94288e-17	43.1383	-0.600516	0.00182548	43.1383	-1.16075	1.32286e-09	43.1383	-0.591972	0.00223603	43.1383	-0.955066	7.69498e-07	43.1383	-0.529634	0.00618249	43.1383	-1.46049	1.66885e-14	21.4441	-0.560238	0.00891881	22.2238	0.00854389	0.995617
422	CCNA_00400	CC_0396	MarR/EmrR-family transcriptional regulator	418061..418504	16.1441	-0.643923	0.110845	16.1441	-1.50488	0.000165036	16.1441	-1.85616	7.96395e-07	16.1441	-1.06731	0.00849343	16.1441	-1.76429	2.69664e-06	16.1441	-1.27142	0.00106586	16.1441	-2.1995	1.44599e-08	11.5442	-0.860955	0.0153475	11.5442	-1.21224	0.000894353	11.5442	-0.423384	0.248417	11.5442	-1.12037	0.00210342	11.5442	-0.627494	0.0740393	11.5442	-1.55558	2.31358e-05	4.78913	-0.351287	0.474973	6.67101	0.437571	0.727054
423	CCNA_00401	CC_0397	enoyl-CoA hydratase	418501..419271	31.7059	-0.410141	0.0338875	31.7059	-0.144815	0.538371	31.7059	-0.349621	0.0648448	31.7059	-0.302117	0.155548	31.7059	-0.478447	0.00921807	31.7059	0.0323817	0.903533	31.7059	-0.271502	0.154711	26.7016	0.265326	0.116866	26.7016	0.0605203	0.778031	26.7016	0.108024	0.565554	26.7016	-0.0683061	0.750175	28.5177	0.442523	0.00556453	26.7016	0.138639	0.449788	23.9202	-0.204806	0.311172	23.9202	-0.157302	0.802255
424	CCNA_00402		conserved hypothetical membrane protein	419275..419691	9.91716	0.421	0.260826	6.62281	-0.235756	0.607454	7.75948	0.381383	0.291164	7.9981	0.476246	0.219217	6.9926	0.343115	0.342961	8.89236	0.602928	0.0921695	6.62281	-0.086088	0.831471	9.91716	-0.656756	0.0305697	9.91716	-0.0396171	0.920491	9.91716	0.0552457	0.874339	9.91716	-0.077885	0.836654	9.91716	0.181928	0.544703	9.91716	-0.507088	0.0967765	7.75948	0.617139	0.0723842	7.9981	0.712002	0.322254
425	CCNA_00403	CC_0398	short chain dehydrogenase	419728..420699	52.4314	-0.194874	0.428401	52.4314	-0.791458	0.000205257	52.4314	-1.37275	3.11781e-12	52.4314	-0.970993	3.6608e-06	52.4314	-1.39199	1.81782e-12	52.4314	-0.914481	1.05782e-05	52.4314	-1.63172	1.64593e-16	51.064	-0.596585	0.000989425	51.064	-1.17787	5.76373e-11	51.064	-0.77612	1.47228e-05	51.064	-1.19712	2.26605e-11	51.064	-0.719607	5.62635e-05	51.064	-1.43684	1.08354e-15	25.4079	-0.58129	0.00355626	25.4079	-0.179535	0.802255
426	CCNA_00404	CC_0399	hypothetical protein	420699..421214	11.9283	-0.366609	0.36732	11.9283	-1.66863	1.50926e-05	11.9283	-1.86335	2.61128e-07	11.9283	-1.2189	0.00136241	11.9283	-1.59521	8.43426e-06	11.9283	-0.892169	0.0172964	11.9283	-1.82922	5.62213e-07	10.3722	-1.30202	0.000114321	10.3722	-1.49674	1.25673e-05	10.3722	-0.852291	0.00909409	10.3722	-1.2286	0.000290175	10.3722	-0.525559	0.108764	10.3722	-1.46261	1.85991e-05	3.15711	-0.194717	0.713721	4.45595	0.449733	0.720477
427	CCNA_00405	CC_0400	short chain dehydrogenase	421211..422068	52.5234	-0.185901	0.39888	52.5234	-0.41781	0.0427541	52.5234	-0.939858	1.76018e-07	52.5234	-0.594918	0.00280429	52.5234	-1.06871	2.84384e-09	52.5234	-0.505483	0.0101862	52.5234	-1.20972	1.69265e-11	51.3566	-0.231909	0.182156	51.3566	-0.753957	5.71203e-06	51.3566	-0.409017	0.0145609	51.3566	-0.882808	7.63517e-08	51.3566	-0.319583	0.0594378	51.3566	-1.02382	3.71835e-10	32.8189	-0.522048	0.00344029	32.8189	-0.177108	0.774262
428	CCNA_R0107			422074..422176	1.40071	-0.227963	0.888272	1.40071	-0.613798	0.742257	1.86638	0.59486	0.67002	1.40071	-0.499882	0.789544	1.40071	-1.36845	0.40017	1.40071	-0.327669	0.847944	1.40071	-2.03024	0.264318	1.27297	-0.385835	0.783041	1.86638	0.822823	0.501307	1.27297	-0.271919	0.850295	1.27297	-1.14049	0.479482	1.27297	-0.0997063	0.941996	1.27297	-1.80228	0.305937	1.86638	1.20866	0.415696	0.787051	0.113916	0.990898
429	tfoX	CC_0401	DNA transformation protein tfoX	complement(422170..422538)	41.5968	-0.037559	0.875691	38.2955	0.0260339	0.927006	38.2955	-0.0883691	0.688483	38.2955	0.0965011	0.706228	38.329	0.26787	0.157368	38.2955	0.0648615	0.784911	38.5619	0.361839	0.0471796	41.5968	0.0635929	0.728467	41.5968	-0.0508101	0.812343	41.5968	0.13406	0.453331	41.5968	0.305429	0.0702657	41.5968	0.102421	0.56046	41.5968	0.399398	0.012443	32.7783	-0.114403	0.597448	35.3243	0.0704672	0.924457
430	CCNA_00407	CC_0402	acetyltransferase	422528..423007	66.9874	-1.37258	8.98549e-15	66.9874	0.19413	0.388267	66.9874	-0.877379	1.02865e-06	66.9874	0.100907	0.694977	66.9874	-0.8003	9.51916e-06	66.9874	0.156412	0.475396	66.9874	-0.865143	1.60188e-06	64.011	1.56671	2.19617e-23	32.7529	0.495204	0.00591028	62.2883	1.47349	6.52844e-21	32.0669	0.572283	0.00118897	65.4622	1.52899	1.18248e-22	28.8093	0.50744	0.00371768	64.011	-1.07151	2.15476e-11	64.011	-0.0932231	0.898808
431	CCNA_00408	CC_0403	antiporter protein	complement(423040..424308)	37.0738	-0.603061	0.000985553	37.0738	-0.405977	0.043088	37.0738	-0.619143	0.000536478	37.0738	-0.434284	0.0306277	37.0738	-0.656659	0.000229133	37.0738	-0.437828	0.0234671	37.0738	-0.643668	0.000283454	27.2865	0.197083	0.252972	27.2865	-0.0160824	0.944439	27.2865	0.168777	0.346395	27.2865	-0.0535986	0.805378	27.2865	0.165233	0.344474	27.2865	-0.0406071	0.841787	23.4084	-0.213166	0.284355	23.7823	-0.0283063	0.96993
432	CCNA_00409	CC_0404	hypothetical protein	424406..424450	0	-0.224308	0.971971	0	0.29041	0.966187	0	0.145508	0.976172	0	0.166152	0.980922	0	0.195798	0.971591	0	0.179511	0.974248	0.409553	2.15637	0.604383	0	0.514718	0.912844	0	0.369816	0.944679	0	0.39046	0.93473	0	0.420106	0.937554	0	0.403819	0.931662	0.409553	2.38068	0.493467	0	-0.144902	0.978936	0	-0.124258	0.995617
433	CCNA_00410	CC_0405	acetyltransferase	424513..425043	17.4758	0.0570684	0.885659	15.0098	-1.09141	0.000920963	15.0098	-1.08605	0.000380862	15.0098	-1.04992	0.00139127	15.0098	-1.05082	0.000595162	15.0098	-0.760313	0.0191327	15.0098	-1.48681	1.65141e-06	17.4758	-1.14848	2.75316e-05	17.4758	-1.14311	3.7009e-05	17.4758	-1.10699	3.92715e-05	17.4758	-1.10789	6.24573e-05	17.4758	-0.817381	0.00210736	17.4758	-1.54387	3.86421e-08	6.34508	0.00536733	0.990866	6.27659	0.0414914	0.980396
434	CCNA_00411	CC_0406	hypothetical protein	425076..425639	111.66	0.476679	0.0237166	71.9095	-0.166487	0.51713	72.0465	0.157488	0.493558	71.9095	0.00956274	0.977405	71.9095	0.212884	0.333015	71.9095	-0.120015	0.638083	71.9095	0.229848	0.281891	111.66	-0.643166	0.000205403	111.66	-0.319191	0.0965996	111.66	-0.467116	0.00836732	111.66	-0.263794	0.175783	111.66	-0.596694	0.00057032	111.66	-0.246831	0.189268	72.0465	0.323975	0.113841	62.3876	0.17605	0.792192
435	CCNA_00412	CC_0407	CoA pyrophosphatase	425636..426286	74.9619	0.3777	0.0524264	51.6973	-0.661616	0.000643443	51.6973	-0.284613	0.144659	51.6973	-0.41978	0.0418024	51.6973	0.0699362	0.744287	51.6973	-0.595487	0.00187256	51.6973	-0.143967	0.477324	74.9619	-1.03932	2.81518e-11	74.9619	-0.662314	4.1195e-05	74.9619	-0.797481	3.07065e-07	74.9619	-0.307764	0.0735136	74.9619	-0.973187	2.48999e-10	74.9619	-0.521667	0.00116981	38.1455	0.377003	0.0421172	33.3322	0.241836	0.658423
436	CCNA_00413	CC_0408	poly(A) polymerase/tRNA-nucleotidyltransferase	426379..427632	174.239	0.0327826	0.895171	152.66	-0.0711226	0.787945	152.66	0.0610156	0.793536	152.66	0.0415561	0.885851	152.66	0.156955	0.455213	152.66	-0.0166603	0.951658	152.66	0.0151794	0.94736	174.239	-0.103905	0.574554	174.239	0.028233	0.903013	174.239	0.00877348	0.96932	174.239	0.124172	0.539829	174.239	-0.049443	0.803582	174.239	-0.0176033	0.935058	142.931	0.132138	0.545219	135.965	0.112679	0.876731
437	CCNA_00414	CC_0409	type 1 glutamine amidotransferase (GATase1) domain protein	427653..428354	102.308	0.0479189	0.841856	88.755	-0.497168	0.00797354	88.755	-0.158232	0.421347	88.755	-0.233934	0.264607	88.755	-0.0914287	0.648749	88.755	-0.442675	0.0175153	88.755	-0.0275567	0.891017	102.308	-0.545087	0.000343919	102.308	-0.206151	0.238949	102.308	-0.281853	0.0786948	102.308	-0.139348	0.446481	102.308	-0.490594	0.00128562	102.308	-0.0754756	0.678588	71.5656	0.338936	0.0515075	65.0884	0.263234	0.586829
438	CCNA_00415	CC_0410	hypothetical protein	complement(428613..429584)	86.1221	-1.87299	2.65994e-28	86.1221	-0.551009	0.00399782	86.1221	-2.33623	7.67662e-42	86.1221	-0.509465	0.00920792	86.1221	-2.24452	9.55256e-39	86.1221	-0.501948	0.00838963	86.1221	-2.41858	7.56701e-44	49.3301	1.32198	1.50963e-17	26.152	-0.463244	0.0104104	52.3702	1.36352	9.71718e-19	26.152	-0.371531	0.0421186	53.347	1.37104	5.04531e-19	26.152	-0.545593	0.00175371	49.3301	-1.78522	1.51526e-29	52.3702	0.0415431	0.956857
439	CCNA_00416	CC_0411	conserved hypothetical membrane protein	complement(429725..430123)	246.984	0.137763	0.577597	345.626	1.03919	6.29916e-08	361.146	1.00346	5.59603e-08	312.597	0.844842	1.96354e-05	350.572	1.08123	4.66012e-09	365.245	1.04959	3.58908e-08	346.93	1.14178	4.79588e-10	345.626	0.901426	3.3584e-08	361.146	0.865694	2.50147e-07	312.597	0.707078	2.14821e-05	350.572	0.943471	1.34615e-08	365.245	0.911831	2.20029e-08	346.93	1.00401	1.02628e-09	361.146	-0.035732	0.887061	345.626	-0.194348	0.751715
440	CCNA_00417	CC_0412	conserved hypothetical membrane protein	complement(430127..430498)	97.9444	0.596103	0.0121533	61.2789	0.33399	0.214895	66.5771	0.349834	0.15041	63.502	0.33772	0.212224	80.9912	0.752633	0.000784621	85.769	0.750713	0.00141234	73.1242	0.68089	0.00240201	97.9444	-0.262112	0.214112	97.9444	-0.246269	0.282982	97.9444	-0.258383	0.23011	97.9444	0.156531	0.516562	97.9444	0.154611	0.477166	97.9444	0.0847866	0.722143	66.5771	0.0158437	0.961776	63.502	0.00372966	0.998056
441	CCNA_00419	CC_0414	fasciclin domain cell surface protein	430733..431269	108.366	0.614796	0.000178147	63.418	0.231416	0.239686	78.2715	0.456431	0.00588085	66.771	0.281954	0.144062	82.9179	0.645009	5.9945e-05	76.952	0.465958	0.00746332	71.1704	0.51334	0.00158581	108.366	-0.38338	0.00798488	108.366	-0.158365	0.342878	108.366	-0.332842	0.0229536	108.366	0.0302128	0.879046	108.366	-0.148838	0.336462	108.366	-0.101456	0.538255	78.2715	0.225015	0.194481	66.771	0.0505384	0.944465
442	CCNA_00420	CC_0415	hypothetical protein	complement(431334..431885)	35.016	-0.150904	0.615721	34.7031	-0.61496	0.0171967	34.7031	-0.63572	0.00762277	34.7031	-0.642031	0.0129618	34.7031	-0.372349	0.132646	34.7031	-0.577623	0.0219728	34.7031	-0.441637	0.0682942	35.016	-0.464056	0.0307631	35.016	-0.484816	0.0303622	35.016	-0.491127	0.0216128	35.016	-0.221445	0.363263	35.016	-0.426719	0.0462835	35.016	-0.290733	0.196284	20.0741	-0.0207596	0.950828	19.1534	-0.0270706	0.984031
443	CCNA_00421	CC_0416	dihydroneopterin aldolase	complement(431882..432286)	144.723	-0.318266	0.311243	144.723	-0.366624	0.249216	144.723	-0.54961	0.0473759	144.723	-0.465238	0.136937	144.723	-0.705624	0.0090323	144.723	-0.329383	0.28985	144.723	-0.760839	0.00435053	129.46	-0.048358	0.862614	129.46	-0.231345	0.414131	129.46	-0.146972	0.59555	129.46	-0.387359	0.140067	129.46	-0.0111172	0.971279	129.46	-0.442573	0.0758381	94.1351	-0.182987	0.565292	94.1351	-0.0986142	0.931238
444	CCNA_00422	CC_0417	SDR pteridine reductase	complement(432336..433088)	450.83	-0.0604195	0.921079	421.574	-0.337815	0.566878	421.574	-0.485078	0.335701	421.574	-0.528294	0.346067	421.574	-0.911409	0.0504107	421.574	-0.0602381	0.926284	421.574	-1.70122	0.000112354	450.83	-0.277395	0.534274	450.83	-0.424658	0.367508	450.83	-0.467875	0.286317	450.83	-0.850989	0.0469558	450.83	0.000181425	0.99985	450.83	-1.6408	3.35442e-05	279.652	-0.147263	0.796973	279.652	-0.19048	0.917266
445	CCNA_03919		hypothetical protein	complement(433090..433170)	25.818	-0.11109	0.869732	24.6946	-0.10134	0.899887	24.6946	-0.262086	0.67208	24.6946	-0.075168	0.924841	24.6946	-0.00130346	0.998292	31.636	0.54507	0.349463	24.6946	0.23483	0.687033	25.818	0.00974956	0.985277	25.818	-0.150997	0.802257	25.818	0.0359215	0.950921	25.818	0.109786	0.857711	31.636	0.656159	0.150759	25.818	0.34592	0.492353	19.5435	-0.160746	0.807346	20.0247	0.0261719	0.995096
446	CCNA_00423	CC_0418	phosphohydrolase, MutT-nudix family	433404..433874	33.6079	0.0322916	0.916812	29.5933	-0.148293	0.63553	29.5933	-0.444405	0.0711541	29.5933	-0.285784	0.322496	29.5933	-0.181603	0.495042	29.5933	-0.0205185	0.951899	29.5933	-0.292481	0.243928	33.6079	-0.180585	0.427479	33.6079	-0.476696	0.0317675	33.6079	-0.318076	0.148741	33.6079	-0.213895	0.375727	33.6079	-0.0528101	0.830298	33.6079	-0.324772	0.142655	22.4358	-0.296112	0.249268	22.4358	-0.137491	0.880049
447	CCNA_00424	CC_0419	aldehyde dehydrogenase	434121..435560	185.691	-0.0228327	0.930745	169.105	-0.35895	0.0994934	169.105	-0.685701	0.000285753	169.105	-0.449106	0.0364997	169.105	-0.816405	1.28599e-05	169.105	-0.178713	0.436953	169.105	-1.04639	1.29504e-08	185.691	-0.336117	0.0532045	185.691	-0.662869	0.000117172	185.691	-0.426273	0.0133549	185.691	-0.793572	2.61626e-06	185.691	-0.15588	0.402337	185.691	-1.02356	5.31379e-10	110.348	-0.326752	0.0920764	110.348	-0.0901563	0.908544
448	CCNA_00425	CC_0420	hypothetical protein	complement(435633..436094)	132.654	-0.250005	0.337713	184.884	0.732191	0.00149321	148.004	0.314733	0.185086	185.527	0.697544	0.00311217	150.463	0.461274	0.0410178	170.506	0.548748	0.0198034	132.654	0.345509	0.133147	184.884	0.982197	1.5678e-07	148.004	0.564738	0.00543899	185.527	0.947549	4.85248e-07	150.463	0.711279	0.000329392	170.506	0.798753	2.57294e-05	132.054	0.595514	0.00240549	184.884	-0.417459	0.0542061	185.527	-0.0346477	0.969025
449	CCNA_00426	CC_0421	very-short-patch-repair endonuclease	436545..436889	23.8786	0.293557	0.432523	72.6677	2.2981	2.32138e-15	84.0103	2.41628	1.008e-17	88.6454	2.53705	9.37808e-19	78.9881	2.44761	4.41786e-18	100.636	2.70938	1.51921e-21	76.1789	2.4656	2.45462e-18	72.6677	2.00454	2.19641e-16	84.0103	2.12272	6.93185e-18	88.6454	2.2435	1.80226e-20	78.9881	2.15405	1.48482e-18	100.636	2.41583	9.57138e-24	76.1789	2.17205	7.80206e-19	84.0103	0.118183	0.736045	88.6454	0.238958	0.802255
450	CCNA_00427	CC_0422	hypothetical protein	436958..437146	37.4306	-2.04704	8.42539e-06	37.4306	-1.94177	7.32696e-05	37.4306	-1.88536	3.78439e-05	37.4306	-2.03805	2.77621e-05	37.4306	-1.89135	3.77464e-05	37.4306	-1.6498	0.000536765	37.4306	-2.29482	8.77425e-07	10.0347	0.105267	0.841992	10.0347	0.161683	0.785898	10.0347	0.0089934	0.988039	10.0347	0.155688	0.793207	10.4895	0.397236	0.407859	10.0347	-0.24778	0.64941	9.05079	0.0564159	0.935084	8.24231	-0.0962736	0.965309
451	CCNA_00428	CC_0423	hypothetical protein	437146..437328	97.9266	0.328235	0.218709	70.1028	-0.0458176	0.902591	70.1028	-0.08512	0.77215	84.7982	0.485293	0.0674319	87.2072	0.584044	0.0129398	79.6093	0.372479	0.156585	75.1683	0.447703	0.0619558	97.9266	-0.374053	0.0818016	97.9266	-0.413355	0.0644813	97.9266	0.157058	0.496746	97.9266	0.255809	0.26539	97.9266	0.0442442	0.85887	97.9266	0.119468	0.616145	59.4245	-0.0393024	0.901296	84.7982	0.531111	0.246986
452	CCNA_00429		hypothetical protein	437383..437550	22.7195	-0.0598275	0.873073	21.7782	0.29201	0.406546	22.9298	0.258999	0.410113	21.3037	-0.0322363	0.944665	21.3037	-0.180934	0.584128	21.3037	0.157404	0.65963	21.3037	0.218473	0.484116	22.7195	0.351837	0.175617	22.9298	0.318827	0.250192	22.7195	0.0275912	0.930294	22.7195	-0.121106	0.712265	22.7195	0.217231	0.411561	22.7195	0.278301	0.303936	22.9298	-0.0330107	0.929953	21.7782	-0.324246	0.706663
453	CCNA_00430		hypothetical protein	complement(437556..437741)	20.9443	-0.181849	0.681975	20.9443	-0.495365	0.23256	20.9443	-0.129869	0.754849	20.9443	-0.179869	0.709524	20.9443	0.10611	0.788987	20.9443	-0.366349	0.360379	20.9443	-0.201288	0.604526	20.5496	-0.313516	0.357733	20.5496	0.0519804	0.901279	20.5496	0.0019805	0.995587	20.5496	0.28796	0.40756	20.5496	-0.184499	0.587839	20.5496	-0.0194388	0.959912	17.2786	0.365496	0.357167	16.0762	0.315496	0.792192
454	CCNA_00431		hypothetical protein	437761..437883	19.3862	-0.0717059	0.9016	18.8478	-0.27194	0.651119	19.6674	0.21231	0.685443	18.8478	0.0349733	0.962013	19.8631	0.342839	0.481828	18.8478	0.0387629	0.951623	18.8478	0.100938	0.845593	19.3862	-0.200234	0.656099	19.6674	0.284016	0.541932	19.3862	0.106679	0.823983	19.8631	0.414545	0.343649	19.3862	0.110469	0.808595	19.3862	0.172643	0.70876	19.6674	0.48425	0.324606	16.5972	0.306913	0.852037
455	CCNA_00432	CC_0424	AsnC-family transcriptional regulator	complement(438156..438650)	22.2864	-0.223381	0.437448	22.2864	-0.305246	0.295935	22.2864	-0.646436	0.00883087	22.2864	-0.442265	0.11476	22.2864	-0.127389	0.646159	22.2864	-0.251931	0.373263	22.2864	-0.391762	0.121829	21.1995	-0.0818653	0.74088	21.1995	-0.423055	0.0749642	21.1995	-0.218884	0.361399	21.1995	0.0959918	0.728567	21.1995	-0.0285502	0.914748	21.1995	-0.168381	0.493391	15.0671	-0.341189	0.20107	15.0671	-0.137019	0.888761
456	CCNA_00433		type 1 capsular polysaccharide biosynthesis protein J	438748..439005	473.528	2.00091	1.09724e-07	229.66	1.37297	0.000711343	455.622	2.26205	1.00983e-09	151.512	0.717089	0.111793	206.788	1.20231	0.00191904	232.705	1.32655	0.00101817	215.698	1.37633	0.000292665	473.528	-0.627938	0.0749212	473.528	0.261141	0.532274	473.528	-1.28382	0.00014345	473.528	-0.798598	0.0279195	473.528	-0.674353	0.0560442	473.528	-0.624579	0.0807665	455.622	0.889078	0.0164329	229.66	-0.655878	0.511899
457	CCNA_00434	CC_0425	conserved membrane-spanning protein	439068..440003	42.5199	1.54929	8.659e-06	12.9968	0.189855	0.697327	26.629	1.19181	0.0006998	12.9968	-0.16754	0.746813	17.6594	0.696762	0.0587402	15.1191	0.408893	0.328706	18.9479	0.898567	0.0117046	42.5199	-1.35943	7.46322e-06	42.5199	-0.35748	0.320193	42.5199	-1.71683	1.23725e-08	42.5199	-0.852523	0.00849619	42.5199	-1.14039	0.000182841	42.5199	-0.650719	0.0424324	26.629	1.00195	0.00238495	12.4682	-0.357396	0.759023
458	CCNA_00435	CC_0426	amino acid transporter	440156..441607	224.346	0.0232106	0.944566	226.461	0.450759	0.0981056	243.241	0.454899	0.0696421	197.926	0.153944	0.645245	197.926	0.0811807	0.776324	198.101	0.190267	0.519418	197.926	0.285886	0.26499	226.461	0.427548	0.0488942	243.241	0.431688	0.0607986	224.346	0.130733	0.598068	224.346	0.05797	0.842378	224.346	0.167056	0.477166	224.346	0.262676	0.25805	243.241	0.00414043	0.990284	226.461	-0.296814	0.672252
459	CCNA_00436	CC_0427	acyl-CoA dehydrogenase, short-chain specific	441717..442865	55.6405	-0.0606783	0.817672	51.9774	-0.627726	0.00175201	51.9774	-0.863041	3.0259e-06	51.9774	-0.544089	0.00840744	51.9774	-0.740379	7.26735e-05	51.9774	-0.619446	0.00173135	51.9774	-0.854299	3.83793e-06	55.6405	-0.567048	0.000673801	55.6405	-0.802363	1.87906e-06	55.6405	-0.483411	0.0042158	55.6405	-0.6797	6.45038e-05	55.6405	-0.558768	0.000772342	55.6405	-0.79362	1.9083e-06	28.2847	-0.235315	0.257549	30.8795	0.083637	0.915084
460	CCNA_00437	CC_0428	methyl-accepting chemotaxis protein	443064..444677	11.1216	-1.10376	6.0141e-07	16.6107	0.829821	0.000232223	11.1216	-1.24785	1.69035e-08	14.859	0.623025	0.0086042	11.1216	-0.695771	0.00195236	19.0743	0.964712	1.03904e-05	11.1216	-1.05625	2.05759e-06	16.6107	1.93359	4.02727e-25	5.74626	-0.144089	0.5927	14.859	1.72679	3.09018e-20	5.74626	0.407994	0.0690397	19.0743	2.06848	3.84321e-29	5.74626	0.0475182	0.859393	16.6107	-2.07768	2.23217e-27	16.6107	-0.206796	0.774171
461	CCNA_00438	CC_0429	hypothetical protein	complement(444889..445200)	5782.4	-6.8482	9.34647e-152	6277.68	0.367105	0.274515	5782.4	-7.02287	2.85298e-157	7175.38	0.524501	0.10531	5782.4	-4.40969	4.62432e-65	7564.44	0.572554	0.0634094	5782.4	-5.6187	5.19137e-104	6277.68	7.21531	5.4974e-209	56.1083	-0.174671	0.598751	7175.38	7.3727	3.33144e-218	224.237	2.43852	6.68694e-24	7564.44	7.42076	3.98805e-221	92.2973	1.2295	1.19277e-06	6277.68	-7.38998	1.91853e-215	7175.38	0.157396	0.884494
462	CCNA_00439	CC_0430	methyl-accepting chemotaxis protein	445497..447518	1217.46	-3.20576	3.1644e-50	1615.16	0.664412	0.00784705	1217.46	-1.03521	4.91299e-06	1359.68	0.372103	0.176452	1217.46	-0.380214	0.122661	1391.31	0.380086	0.149902	1217.46	-0.334443	0.173472	1615.16	3.87017	3.05477e-91	533.121	2.17055	1.30915e-28	1359.68	3.57787	4.48416e-78	773.509	2.82555	2.15984e-48	1391.31	3.58585	1.75608e-78	755.472	2.87132	5.93717e-50	1615.16	-1.69962	4.24225e-18	1615.16	-0.292309	0.663295
463	CCNA_00440	CC_0431	STAS domain protein	447518..447805	974.678	-3.01997	1.87327e-45	1387.74	0.769158	0.00134265	974.678	-0.947254	2.28213e-05	1251	0.578359	0.0225505	974.678	-0.211937	0.408995	1303.32	0.608969	0.0127376	974.678	-0.0531078	0.845353	1387.74	3.78913	1.02375e-88	453.518	2.07272	2.44705e-26	1251	3.59833	4.57266e-80	692.066	2.80803	2.2388e-48	1303.32	3.62894	1.74036e-81	733.672	2.96686	5.91995e-54	1387.74	-1.71641	4.31197e-19	1387.74	-0.190799	0.802255
464	cheYI	CC_0432	chemotaxis receiver domain protein cheYI	447802..448167	2081.63	-2.91744	9.93781e-35	3398.47	0.964645	0.000266993	2081.63	-0.787314	0.00206617	2864.87	0.67633	0.0163217	2081.63	-0.091188	0.76373	2999.5	0.715785	0.00841388	2081.63	0.138071	0.637232	3398.47	3.88209	2.96489e-76	1081.89	2.13013	7.05395e-23	2864.87	3.59377	1.78453e-65	1610.25	2.82626	3.72329e-40	2999.5	3.63323	6.37851e-67	1790.67	3.05551	6.40029e-47	3398.47	-1.75196	4.50968e-16	3398.47	-0.288315	0.706663
465	cheAI	CC_0433	chemotaxis histidine kinase protein cheAI	448237..450525	481.72	-2.76551	2.90327e-34	641.972	0.671324	0.0107484	481.72	-1.06155	8.00645e-06	573.079	0.46022	0.103259	481.72	-0.346412	0.184296	614.641	0.540395	0.0425713	481.72	-0.351433	0.172128	641.972	3.43683	9.53826e-66	207.091	1.70396	2.693e-16	573.079	3.22573	5.36055e-58	313.934	2.4191	2.25688e-32	614.641	3.3059	6.21905e-61	295.74	2.41408	2.62495e-32	641.972	-1.73287	3.55398e-17	641.972	-0.211104	0.797651
466	CCNA_00443	CC_0434	chemotaxis protein cheW	450529..450996	350.353	-2.54549	1.77698e-43	459.489	0.645674	0.00171452	350.353	-1.13293	1.79088e-09	392.405	0.380401	0.0916933	350.353	-0.350514	0.086902	419.865	0.447963	0.0348824	350.353	-0.334393	0.100906	459.489	3.19116	1.57063e-84	143.636	1.41256	1.75033e-16	392.405	2.92589	3.64288e-71	226.652	2.19498	1.39458e-39	419.865	2.99345	1.43089e-74	218.199	2.2111	4.35754e-40	459.489	-1.7786	1.91845e-27	459.489	-0.265273	0.631622
467	CCNA_00444	CC_0435	chemotaxis protein methyltransferase	450996..451877	555.744	-2.74021	1.40114e-39	777.448	0.738829	0.00171946	555.744	-0.89481	4.55675e-05	741.031	0.629382	0.0100767	555.744	-0.11729	0.652368	705.735	0.532479	0.0278701	555.744	-0.09232	0.724623	777.448	3.47904	3.22609e-79	268.522	1.8454	3.44027e-22	741.031	3.36959	2.48558e-74	422.536	2.62292	1.03827e-44	705.735	3.27269	3.32436e-70	408.325	2.64789	1.44591e-45	777.448	-1.63364	4.39797e-18	777.448	-0.109446	0.90315
468	CCNA_00445	CC_0436	receiver domain-glutamate methylesterase cheBI	451877..452911	446.945	-2.90402	2.53697e-36	446.945	0.0917076	0.796849	446.945	-1.50887	1.84129e-10	446.945	-0.0754612	0.838286	446.945	-0.925311	0.000152867	446.945	0.163458	0.601245	446.945	-1.01715	2.47852e-05	398.07	2.99573	3.15115e-48	140.881	1.39514	9.99444e-11	366.393	2.82856	4.41647e-43	195.272	1.97871	4.88049e-21	438.625	3.06748	1.42195e-50	173.19	1.88687	3.31905e-19	398.07	-1.60058	3.0137e-14	398.07	-0.167169	0.854177
469	CCNA_00446	CC_0437	chemotaxis receiver domain protein cheYII	452915..453304	766.053	-2.59085	2.05965e-47	1056.35	0.717601	0.000313823	766.053	-1.13247	7.5876e-10	840.618	0.343388	0.12512	766.053	-0.701472	0.000220363	896.453	0.415049	0.0484376	766.053	-0.854219	4.71258e-06	1056.35	3.30846	6.42705e-96	314.304	1.45838	1.31513e-18	840.618	2.93424	1.33392e-75	394.369	1.88938	4.19847e-31	896.453	3.0059	2.13075e-79	333.791	1.73663	2.33924e-26	1056.35	-1.85007	6.45743e-31	1056.35	-0.374213	0.379057
470	cheD	CC_0438	chemotaxis protein cheD	453301..453864	440.764	-2.90473	5.14193e-47	453.666	0.293599	0.25321	440.764	-1.41776	5.36614e-12	440.764	0.141651	0.63736	440.764	-0.890224	2.61853e-05	440.764	0.0562732	0.851538	440.764	-0.897796	1.93162e-05	453.666	3.19833	9.17942e-71	148.4	1.48697	2.38532e-15	419.943	3.04638	2.66022e-64	197.953	2.01451	6.90722e-28	402.148	2.961	7.49599e-61	186.107	2.00693	1.1089e-27	453.666	-1.71136	4.26051e-21	453.666	-0.151948	0.844847
471	cheU	CC_0439	cheU protein	453868..454251	283.07	-2.37618	1.21618e-46	283.07	0.193809	0.365701	283.07	-1.34003	8.19443e-16	319.703	0.391859	0.0461742	283.07	-0.437051	0.0137927	283.696	0.191417	0.352716	283.07	-0.489607	0.00504489	271.521	2.56999	4.05646e-67	100.475	1.03615	6.25194e-11	319.703	2.76804	3.75744e-78	173.151	1.93913	1.00275e-37	283.696	2.5676	2.30373e-67	158.457	1.88657	1.30876e-35	271.521	-1.53384	3.56044e-25	319.703	0.19805	0.706663
472	cleA	CC_0440	single domain receiver protein CleA	454259..454861	153.979	-1.88863	9.41047e-22	153.979	-0.520297	0.0226557	153.979	-1.21196	1.49802e-09	153.979	0.0047214	0.989248	153.979	-0.43628	0.0417789	153.979	-0.482398	0.0325738	153.979	-0.654041	0.00151538	90.2642	1.36834	2.00056e-14	59.791	0.676668	0.000505127	132.694	1.89335	4.18409e-27	94.2889	1.45235	7.06142e-16	96.7129	1.40624	2.78999e-15	76.8879	1.23459	1.20655e-11	90.2642	-0.691667	0.000340181	132.694	0.525019	0.145341
473	cheE	CC_0441	cheE protein	454858..455328	298.694	-2.01796	6.25221e-27	329.627	0.394341	0.079133	298.694	-0.784537	6.28756e-05	342.219	0.413174	0.0693551	298.694	-0.226568	0.300005	298.694	-0.00705415	0.977959	298.694	-0.206266	0.340038	329.627	2.4123	1.25303e-47	155.939	1.23342	1.59822e-12	342.219	2.43113	1.91342e-48	210.814	1.79139	4.82294e-26	260.984	2.01091	2.40958e-33	202.81	1.81169	1.29184e-26	329.627	-1.17888	4.98101e-12	342.219	0.0188323	0.985903
474	CCNA_00451	CC_0442	TonB-dependent receptor	455598..458639	225.656	-1.97197	5.75477e-29	225.656	-0.969259	3.47785e-07	225.656	-3.1794	4.09495e-73	225.656	-1.24532	2.3273e-11	225.656	-2.90618	2.96001e-61	225.656	-0.987299	1.8003e-07	225.656	-3.13768	5.9692e-71	96.6155	1.00271	5.22482e-10	64.1858	-1.20744	2.34587e-13	82.3417	0.726644	1.09157e-05	64.1858	-0.934208	2.19911e-08	99.9615	0.984669	1.08665e-09	64.1858	-1.16572	1.23917e-12	96.6155	-2.21014	4.00739e-44	96.6155	-0.276065	0.602695
475	CCNA_00452	CC_0443	N-acetylglucosamine-6-phosphate deacetylase	complement(458721..459857)	28.4241	-0.0730607	0.770286	26.8926	0.156397	0.510601	26.8926	0.0299381	0.901072	26.8926	0.150217	0.543305	26.8926	0.0461479	0.836714	26.8926	0.0868074	0.716702	26.8926	-0.00270696	0.989378	28.4241	0.229458	0.185351	28.4241	0.102999	0.623077	28.4241	0.223278	0.205647	28.4241	0.119209	0.554767	28.4241	0.159868	0.369804	28.4241	0.0703537	0.722885	25.0376	-0.126459	0.565651	25.7949	-0.00618009	0.995617
476	CCNA_00453	CC_0444	glucosamine-6-phosphate deaminase	complement(459857..460948)	31.1778	-0.0952013	0.713711	34.6158	0.471636	0.0264013	30.7258	0.196617	0.366127	32.1175	0.310301	0.174176	29.8865	-0.141421	0.525631	36.5062	0.476843	0.0213775	29.8865	0.000553085	0.997744	34.6158	0.566837	0.000789529	31.1778	0.291818	0.1245	32.1175	0.405502	0.0198741	31.1778	-0.0462196	0.845182	36.5062	0.572044	0.000678632	31.1778	0.0957544	0.638126	34.6158	-0.275019	0.173005	34.6158	-0.161335	0.802255
477	CCNA_00454	CC_0445	GntR-family transcriptional regulator	complement(460977..461789)	50.2544	-0.131065	0.537295	49.1955	-0.0192591	0.942403	49.1955	-0.354589	0.0436108	49.1955	-0.241662	0.234336	49.1955	-0.310434	0.0788779	49.1955	-0.0951768	0.661867	49.1955	-0.345566	0.04715	50.2544	0.111806	0.502031	50.2544	-0.223523	0.189302	50.2544	-0.110597	0.523895	50.2544	-0.179369	0.300425	50.2544	0.0358885	0.843808	50.2544	-0.2145	0.186909	40.6056	-0.33533	0.0478804	40.6056	-0.222403	0.654602
478	CCNA_03920		hypothetical protein	complement(461800..461868)	2.99973	-0.574942	0.674092	2.99973	-1.68458	0.294063	3.39885	0.315658	0.793536	3.26738	0.319191	0.823482	3.47298	0.448652	0.685139	4.38126	0.712626	0.532295	2.99973	-0.921602	0.462859	2.28631	-1.10964	0.428767	3.39885	0.8906	0.39906	3.26738	0.894133	0.36776	3.47298	1.02359	0.314095	4.38126	1.28757	0.151925	2.28631	-0.34666	0.791363	3.39885	2.00024	0.167783	3.26738	2.00377	0.604202
479	nagA	CC_0446	N-acetyl-glucosamine/N-acetyl-chitin oligosaccharide outer membrane transporter nagA	461992..464661	77.7762	0.165482	0.454439	62.1267	0.225084	0.302173	62.1267	-0.458779	0.0130802	62.1267	0.117581	0.641581	62.1267	-0.270342	0.161859	65.7661	0.270719	0.189324	62.1267	-0.270435	0.156539	77.7762	0.0596016	0.744389	77.7762	-0.624261	0.000131453	77.7762	-0.0479006	0.811307	77.7762	-0.435824	0.00985096	77.7762	0.105237	0.559332	77.7762	-0.435917	0.00769808	60.7579	-0.683863	2.60315e-05	60.7579	-0.107502	0.87853
480	CCNA_R0006			464754..464843	3.48953	0.672308	0.669013	2.75151	0.706882	0.664282	2.27111	0.359264	0.815563	1.97237	-0.0595247	0.977405	3.03784	0.920596	0.494462	3.07622	0.844053	0.565024	5.31186	1.74897	0.148009	3.48953	0.0345731	0.976111	3.48953	-0.313045	0.815851	3.48953	-0.731833	0.543754	3.48953	0.248288	0.851061	3.48953	0.171745	0.886869	5.31186	1.07666	0.290035	2.75151	-0.347618	0.812429	2.75151	-0.766406	0.86672
481	CCNA_00456	CC_0447	beta-N-acetylhexosaminidase	464819..467092	23.7544	-0.0334654	0.879948	23.1723	0.337589	0.0656731	22.1439	0.173628	0.341903	22.1552	0.228348	0.244298	21.8307	0.242078	0.163206	26.1359	0.445802	0.0100362	21.8307	0.104223	0.573844	23.7544	0.371054	0.010346	23.7544	0.207093	0.205873	23.7544	0.261814	0.0825784	23.7544	0.275543	0.0776771	26.1359	0.479268	0.000728263	23.7544	0.137688	0.394927	23.1723	-0.163961	0.365944	23.1723	-0.109241	0.85435
482	CCNA_00457	CC_0448	phosphoenolpyruvate-protein phosphotransferase/phosphocarrier protein HPr/PTS system, glucose-specific IIA subunit	467106..469664	12.5987	-0.215405	0.42228	12.5987	0.0264666	0.940224	12.5987	-0.0713294	0.798282	12.5987	-0.0908323	0.780558	12.5987	-0.303877	0.204245	12.5987	0.071576	0.811759	12.5987	-0.630372	0.00487771	12.112	0.241871	0.249674	12.112	0.144075	0.555315	12.112	0.124572	0.587729	12.112	-0.0884721	0.732055	12.112	0.286981	0.167127	12.112	-0.414967	0.0458012	10.8012	-0.097796	0.724833	10.7496	-0.117299	0.895999
483	CCNA_00458	CC_0449	PTS system, N-acetylglucosamine-specific IIBC component	469661..471415	15.6144	-0.259054	0.357767	15.6144	0.131029	0.683101	15.6144	-0.229242	0.392742	15.6144	-0.328303	0.251928	15.6144	-0.342365	0.176972	15.6144	-0.0496695	0.884102	15.6144	-0.531733	0.0282886	14.5538	0.390083	0.0722724	14.5538	0.0298124	0.921478	14.5538	-0.069249	0.790897	14.5538	-0.0833108	0.766479	14.5538	0.209385	0.360788	14.5538	-0.272679	0.239198	14.3334	-0.36027	0.143921	14.3334	-0.459332	0.387343
484	nhaA	CC_0450	Na+/H+ antiporter nhaA	471542..472783	80.464	0.0321678	0.870527	70.4533	-0.0523459	0.806355	70.4533	-0.163921	0.317465	70.4533	-0.0264602	0.907068	70.4533	-0.1262	0.447707	70.4533	-0.115226	0.523955	70.4533	-0.0799134	0.635726	80.464	-0.0845137	0.562514	80.464	-0.196089	0.182204	80.464	-0.0586281	0.706987	80.464	-0.158367	0.288423	80.464	-0.147394	0.293031	80.464	-0.112081	0.445439	56.914	-0.111575	0.518621	59.8352	0.0258857	0.967489
485	CCNA_R0108			472905..472973	121.077	0.540825	0.20315	74.3679	-1.5616	0.000290836	74.3679	-1.05029	0.00844575	74.3679	-0.831142	0.060633	74.3679	-0.442557	0.2908	74.3679	-1.2961	0.00174573	74.3679	-0.655336	0.105307	121.077	-2.10243	3.10252e-09	121.077	-1.59111	4.18763e-06	121.077	-1.37197	4.26696e-05	121.077	-0.983382	0.00468573	121.077	-1.83692	4.44586e-08	121.077	-1.19616	0.000441397	32.2364	0.511317	0.288313	35.8051	0.730461	0.519828
486	CCNA_00460		hypothetical protein	473245..473400	64.54	0.351804	0.270516	45.1929	-1.14347	0.000277221	45.1929	-0.749829	0.0105873	45.1929	-0.331569	0.346	45.1929	-0.309699	0.319967	45.1929	-0.88684	0.0035996	45.1929	-0.48203	0.106651	64.54	-1.49528	7.02023e-09	64.54	-1.10163	1.47426e-05	64.54	-0.683373	0.00589631	64.54	-0.661503	0.0105304	64.54	-1.23864	4.14638e-07	64.54	-0.833833	0.000919769	24.1655	0.393644	0.253025	30.9478	0.811904	0.12808
487	CCNA_03921		UDP-glucose 6-dehydrogenase related protein	474254..474409	179.671	0.0299374	0.902205	157.528	-0.319605	0.138559	157.528	-0.212109	0.299727	157.528	0.0347646	0.901286	157.528	0.160233	0.43685	157.528	-0.249094	0.239216	157.528	-0.066724	0.759584	179.671	-0.349542	0.0377682	179.671	-0.242046	0.188156	179.671	0.00482722	0.982081	179.671	0.130296	0.507236	179.671	-0.279031	0.0994375	179.671	-0.0966614	0.612458	122.44	0.107496	0.634678	139.338	0.35437	0.400814
488	CCNA_03998		GT1/WbuB-like N-acetyl-L-fucosamine transferase	475532..476800	166.003	-0.360287	0.0964535	171.953	0.30694	0.179833	166.003	-0.0587407	0.8134	181.15	0.336943	0.141788	166.003	0.125028	0.580603	166.003	0.183177	0.436953	166.003	0.0846395	0.711027	171.953	0.667228	8.73684e-05	144.352	0.301547	0.117309	181.15	0.697231	4.37998e-05	150.262	0.485316	0.00759685	165.384	0.543464	0.00165096	144.352	0.444927	0.0122668	171.953	-0.365681	0.0608247	181.15	0.0300029	0.96993
489	CCNA_00464		Undecaprenyl-phosphate sugar phosphotransferase-related protein	477514..477678	268.935	-0.234087	0.371386	268.935	0.190611	0.49348	268.935	-0.00224181	0.991701	334.325	0.5329	0.0282687	327.559	0.549021	0.01285	284.324	0.267543	0.292817	268.935	0.285428	0.218324	257.358	0.424698	0.0312736	255.323	0.231845	0.303922	334.325	0.766987	5.27625e-05	327.559	0.783108	5.6464e-05	284.324	0.50163	0.0101152	256.906	0.519515	0.00838075	257.358	-0.192853	0.438549	334.325	0.342289	0.553189
490	CCNA_00465		UDP-galactopyranose mutase	477921..479033	2025.13	-0.695367	0.00197121	2392.24	0.49262	0.0427368	2025.13	-0.0247087	0.932385	2285.06	0.392888	0.123431	2025.13	0.192524	0.4355	2037.62	0.195132	0.460722	2025.13	0.153531	0.533181	2392.24	1.18799	1.37986e-10	1790.41	0.670658	0.000761279	2285.06	1.08826	5.50049e-09	1913.87	0.887891	4.37218e-06	2037.62	0.890499	2.2205e-06	1762.35	0.848898	9.02797e-06	2392.24	-0.517329	0.0135912	2392.24	-0.0997319	0.908566
491	CCNA_00466		glycosyltransferase	479191..480435	1543.36	-0.78489	0.000233428	2060.38	0.670024	0.00282456	1543.36	0.12249	0.632171	2042.57	0.62333	0.00687928	1543.36	0.166036	0.492361	1643.99	0.27771	0.256916	1543.36	0.194674	0.40212	2060.38	1.45491	2.25756e-16	1510.7	0.90738	1.18676e-06	2042.57	1.40822	2.37085e-15	1433.74	0.950926	2.96558e-07	1643.99	1.0626	3.6119e-09	1381.9	0.979564	9.5076e-08	2060.38	-0.547534	0.00631141	2060.38	-0.0466944	0.959158
492	CCNA_00467		oligosaccharide translocase/flippase	480439..481710	761.83	-0.632047	0.012095	791.499	0.310018	0.28036	761.83	-0.263893	0.322111	785.013	0.264026	0.379254	761.83	-0.0709837	0.803289	761.83	-0.0797828	0.80492	761.83	-0.0572008	0.841208	791.499	0.942065	4.50227e-06	570.486	0.368154	0.116885	785.013	0.896073	1.56215e-05	602.814	0.561063	0.0119577	633.222	0.552264	0.00987029	573.64	0.574846	0.00764107	791.499	-0.57391	0.0119683	791.499	-0.0459913	0.964094
493	CCNA_00468		UDP glucuronic acid epimerase-related protein	complement(481820..481933)	282.84	-0.105974	0.716883	272.608	0.122553	0.679185	272.608	0.142047	0.585177	276.465	0.239762	0.381834	332.041	0.551984	0.0121661	272.608	0.145459	0.596493	272.608	0.34209	0.134262	282.84	0.228527	0.270246	282.84	0.24802	0.264549	282.84	0.345735	0.0872587	332.041	0.657958	0.000824635	282.84	0.251432	0.222782	282.84	0.448063	0.0241931	269.747	0.0194936	0.947982	276.465	0.117208	0.891828
494	CCNA_00469		GT1-family glycosyltransferase	complement(482231..483454)	1841.97	0.163637	0.591722	2450.08	0.990281	4.58363e-05	3025.73	1.19817	1.53358e-07	2094.11	0.729303	0.00446532	3100.36	1.35217	2.76055e-09	1989.76	0.623303	0.0141142	2716.7	1.23919	5.15809e-08	2450.08	0.826644	5.63178e-05	3025.73	1.03454	6.89791e-07	2094.11	0.565667	0.0077681	3100.36	1.18854	7.09648e-09	1989.76	0.459667	0.0328317	2716.7	1.07556	1.6443e-07	3025.73	0.207893	0.440124	2450.08	-0.260978	0.720477
495	CCNA_03922		hypothetical protein	483798..484859	546.836	0.345483	0.203408	452.582	0.485866	0.0678534	535.945	0.633291	0.00830328	542.415	0.705606	0.00627821	672.167	1.08005	2.77396e-06	564.346	0.739873	0.00296913	554.611	0.883273	0.000136378	546.836	0.140383	0.550575	546.836	0.287809	0.230177	546.836	0.360124	0.104112	672.167	0.734568	0.000629094	564.346	0.39439	0.0704375	554.611	0.53779	0.0122226	535.945	0.147425	0.596963	542.415	0.219741	0.775168
496	CCNA_00470		O-antigen polymerase	complement(484789..486132)	219.183	-0.460108	0.0990338	241.209	0.392728	0.182142	219.183	0.104449	0.737201	228.475	0.274509	0.387419	224.903	0.307632	0.261072	219.183	0.140217	0.666568	219.183	0.301107	0.264329	241.209	0.852836	9.66339e-05	211.771	0.564557	0.0172304	228.475	0.734617	0.000962021	224.903	0.76774	0.000796647	212.208	0.600326	0.00759218	211.766	0.761215	0.000655273	241.209	-0.288279	0.292494	241.209	-0.118219	0.908544
497	fcl		GDP-L-fucose synthase Fcl	complement(486159..487127)	138.214	-0.556729	0.00334857	178.3	0.621668	0.00120514	167.001	0.427688	0.0223828	166.859	0.482197	0.0169245	165.764	0.534116	0.00355551	166.681	0.459412	0.0194314	185.876	0.776842	1.19422e-05	178.3	1.1784	1.82012e-14	167.001	0.984417	5.11879e-10	166.859	1.03893	2.03696e-11	165.764	1.09085	3.2481e-12	166.681	1.01614	5.32765e-11	185.876	1.33357	5.78822e-18	178.3	-0.19398	0.335886	178.3	-0.139471	0.828549
498	CCNA_00472		GDP-mannose 4,6 dehydratase	complement(487093..488169)	200.77	-0.559627	0.0419937	294.665	0.807302	0.00274464	298.245	0.7287	0.00444075	247.841	0.508906	0.0820693	302.022	0.859309	0.00066397	277.142	0.654986	0.0165829	327.336	1.05648	1.90818e-05	294.665	1.36693	2.24198e-10	298.245	1.28833	5.65788e-09	247.841	1.06853	1.11365e-06	302.022	1.41894	8.61836e-11	277.142	1.21461	2.15095e-08	327.336	1.6161	7.67294e-14	298.245	-0.0786019	0.806566	294.665	-0.298397	0.690552
499	CCNA_00473		hypothetical protein	complement(488274..488768)	103.723	-0.505827	0.0230372	103.723	-0.189201	0.477789	103.723	-0.471612	0.0286455	103.723	-0.0200169	0.953011	103.723	-0.0780957	0.751161	103.723	-0.186392	0.459602	103.723	-0.183374	0.426438	81.5066	0.316625	0.102135	81.5066	0.0342149	0.897112	87.8728	0.48581	0.00975659	81.5066	0.427731	0.0306515	81.5066	0.319435	0.0996989	81.5066	0.322453	0.10069	76.3252	-0.28241	0.206596	87.8728	0.169185	0.813039
500	trwC		DNA relaxase/conjugal transfer nickase-helicase trwC	complement(488768..491578)	8.28237	0.0648215	0.801907	7.10705	-0.351398	0.10965	7.10705	-0.192979	0.362846	7.10705	-0.210684	0.374192	7.10705	-0.119202	0.583425	7.10705	-0.0886017	0.715503	7.10705	-0.199253	0.332913	8.28237	-0.416219	0.0147875	8.28237	-0.2578	0.16783	8.28237	-0.275506	0.117843	8.28237	-0.184024	0.34077	8.28237	-0.153423	0.396171	8.28237	-0.264074	0.138814	5.59107	0.158419	0.480382	5.32875	0.140713	0.841273
501	trwB		bacterial conjugation protein, ATP binding domain trwB	complement(491512..493329)	8.07333	0.151195	0.528773	6.98835	0.361678	0.0994218	8.22564	0.493572	0.0103437	7.01645	0.321725	0.151344	7.79861	0.521088	0.00633822	7.14578	0.329283	0.123122	7.33372	0.520509	0.00619621	8.07333	0.210483	0.237271	8.22564	0.342377	0.053874	8.07333	0.17053	0.354788	8.07333	0.369893	0.0342381	8.07333	0.178088	0.317177	8.07333	0.369314	0.0303434	8.22564	0.131894	0.551572	7.01645	-0.0399532	0.960826
502	CCNA_00476		hypothetical protein	complement(493326..493709)	5.52832	0.246141	0.681371	4.19792	-0.15092	0.825702	5.87754	0.648918	0.179093	5.19059	0.525119	0.347012	4.69387	0.440758	0.381016	5.3236	0.531064	0.309957	6.50558	0.990837	0.0273183	5.52832	-0.397061	0.378054	5.87754	0.402778	0.368488	5.52832	0.278979	0.526975	5.52832	0.194617	0.696737	5.52832	0.284923	0.500129	6.50558	0.744697	0.057635	5.87754	0.799839	0.0857226	5.19059	0.67604	0.602695
503	CCNA_00477		excisionase	complement(494090..494284)	24.5945	-0.265064	0.39187	24.5945	0.267048	0.405175	31.5937	0.527862	0.0407292	25.6865	0.286328	0.364964	33.8934	0.739127	0.00281276	28.3325	0.400882	0.155964	29.4649	0.608423	0.015678	24.5293	0.532112	0.0215204	31.5937	0.792926	0.000434944	25.6865	0.551392	0.0155822	33.8934	1.00419	3.69032e-06	28.3325	0.665945	0.00243949	29.4649	0.873487	6.9326e-05	31.5937	0.260814	0.343319	25.6865	0.0192798	0.991421
504	CCNA_00478		hypothetical protein	complement(494406..495143)	116.392	-0.0243191	0.936436	183.222	1.04696	2.68203e-06	262.913	1.4691	1.94265e-12	171.984	0.912723	6.12162e-05	245.117	1.48304	1.3756e-12	183.604	0.982583	1.05782e-05	231.452	1.48127	1.29816e-12	183.222	1.07128	1.04408e-08	262.913	1.49342	1.30085e-15	171.984	0.937042	7.44785e-07	245.117	1.50736	5.25573e-16	183.604	1.0069	8.27233e-08	231.452	1.50559	5.42711e-16	262.913	0.422132	0.0516762	183.222	-0.134241	0.874491
505	CCNA_00479		Helix-turn-helix DNA-binding protein	495332..495655	31.2505	0.284022	0.324347	23.198	-0.0611518	0.873469	26.5669	0.349784	0.187197	23.9351	0.257557	0.410661	30.582	0.667454	0.00631261	26.4866	0.380059	0.169258	24.0372	0.392559	0.127324	31.2505	-0.345174	0.133731	31.2505	0.0657626	0.816541	31.2505	-0.0264647	0.920029	31.2505	0.383433	0.0910887	31.2505	0.0960377	0.691902	31.2505	0.108537	0.666238	26.5669	0.410936	0.106794	23.9351	0.318709	0.658423
506	CCNA_00480		bacteriophage P4 integrase	complement(495724..497022)	26.7821	0.319176	0.223499	30.1558	0.90529	0.000112923	33.3777	0.946612	1.902e-05	29.8539	0.836762	0.000471235	32.1941	1.01208	4.61614e-06	36.2329	1.09884	1.37818e-06	29.6407	0.970546	1.0713e-05	30.1558	0.586114	0.00311173	33.3777	0.627436	0.00228852	29.8539	0.517586	0.0103261	32.1941	0.692901	0.000657261	36.2329	0.779666	6.03755e-05	29.6407	0.65137	0.00110256	33.3777	0.0413219	0.88846	30.1558	-0.0685278	0.944465
507	CCNA_00481		HipB transcriptional regulator	497352..497597	79.9789	1.06782	5.30592e-05	43.3844	0.59228	0.0490386	63.1611	1.03902	6.82705e-05	48.4453	0.721258	0.0142317	54.8111	0.92612	0.000454653	65.7416	1.12996	2.80785e-05	55.5636	1.05324	5.01979e-05	79.9789	-0.475536	0.0432666	79.9789	-0.0287962	0.928694	79.9789	-0.346558	0.154304	79.9789	-0.141695	0.618362	79.9789	0.0621413	0.819812	79.9789	-0.0145784	0.959912	63.1611	0.446739	0.0904459	48.4453	0.128978	0.90315
508	CCNA_00482		toxin protein module HipA	497584..498855	46.1354	0.73435	0.00235298	24.8906	-0.359015	0.202407	25.4775	0.190533	0.484258	24.8906	-0.351761	0.214688	24.8906	0.233265	0.374376	24.8906	-0.167027	0.571178	24.8906	0.20564	0.430142	46.1354	-1.09336	6.29047e-08	46.1354	-0.543817	0.0129296	46.1354	-1.08611	7.41081e-08	46.1354	-0.501085	0.022463	46.1354	-0.901377	8.30122e-06	46.1354	-0.52871	0.0126901	25.4775	0.549548	0.0168148	16.7788	0.00725432	0.995617
509	CCNA_R0007			complement(499085..499174)	202.605	-0.0287077	0.934675	185.238	-0.697849	0.0141	185.238	-0.263801	0.361043	185.238	-0.310666	0.329121	185.238	0.0274026	0.934139	185.238	-0.556247	0.0494493	185.238	-0.267059	0.340038	202.605	-0.669142	0.00394018	202.605	-0.235094	0.383149	202.605	-0.281959	0.256668	202.605	0.0561104	0.856328	202.605	-0.527539	0.0237743	202.605	-0.238351	0.346925	138.623	0.434048	0.109816	128.086	0.387183	0.602695
510	CCNA_00483	CC_0451	Zn-dependent hydrolase, glyoxalase II family	complement(499379..500224)	411.303	-2.64404	1.02642e-48	472.387	0.456029	0.0326298	411.303	-1.74084	1.11497e-21	425.044	0.25371	0.280423	411.303	-1.10998	2.56931e-09	457.05	0.340033	0.117583	411.303	-1.3222	7.10193e-13	472.387	3.10007	2.91734e-83	110.465	0.903204	1.73239e-07	425.044	2.89775	7.77662e-73	158.634	1.53406	1.82852e-20	457.05	2.98408	2.82954e-77	128.97	1.32184	2.29969e-15	472.387	-2.19687	1.92147e-42	472.387	-0.202318	0.737032
511	CCNA_00484	CC_0452	hypothetical protein	complement(500314..501015)	108.196	0.156926	0.545073	87.0004	0.183746	0.48261	87.0004	0.0490549	0.849506	87.0004	0.00673684	0.983687	87.0004	-0.265205	0.231583	100.409	0.394147	0.0829991	87.0004	-0.236833	0.283777	108.196	0.0268205	0.902195	108.196	-0.107871	0.644552	108.196	-0.150189	0.466834	108.196	-0.42213	0.0293513	108.196	0.237221	0.219121	108.196	-0.393759	0.0370406	82.597	-0.134691	0.579952	82.597	-0.17701	0.798296
512	CCNA_00485	CC_0453	ribosomal large subunit pseudouridine synthase D	complement(501114..502142)	38.0385	-0.288452	0.196224	38.0385	-0.388124	0.0813152	38.0385	-0.567617	0.00417143	38.0385	-0.439673	0.0475249	38.0385	-0.500088	0.0121374	38.0385	-0.446751	0.0359349	38.0385	-0.651941	0.000822553	34.7633	-0.0996717	0.615102	34.7633	-0.279164	0.155009	34.7633	-0.15122	0.447126	34.7633	-0.211635	0.292417	34.7633	-0.158298	0.408126	34.7633	-0.363488	0.0474259	24.3568	-0.179493	0.431182	24.3568	-0.0515484	0.953832
513	CCNA_00486	CC_0454	TonB-dependent receptor	502235..504724	11.4189	0.643893	0.000504448	6.55977	-0.232181	0.316648	7.00042	0.247814	0.221234	6.55977	-0.0221417	0.942689	6.93507	0.338945	0.0791594	6.55977	0.0101967	0.96758	6.55977	0.33642	0.0804899	11.4189	-0.876073	3.99313e-08	11.4189	-0.396079	0.0194513	11.4189	-0.666035	2.58004e-05	11.4189	-0.304947	0.0769855	11.4189	-0.633696	5.4269e-05	11.4189	-0.307472	0.0657561	7.00042	0.479994	0.0081768	5.5876	0.210039	0.720477
514	CCNA_00487	CC_0455	alkaline phosphatase	504911..506605	64.0372	0.299088	0.0895864	59.2564	0.59957	0.000302181	58.8243	0.488585	0.0022381	63.5121	0.653516	7.5471e-05	61.096	0.659267	2.46331e-05	71.9374	0.813285	3.26707e-07	55.4305	0.595746	0.000136242	64.0372	0.300483	0.0363059	64.0372	0.189498	0.239115	64.0372	0.354429	0.0130343	64.0372	0.36018	0.0152493	71.9374	0.514198	0.000196405	64.0372	0.296659	0.0424324	59.2564	-0.110985	0.554039	63.5121	0.0539461	0.940255
515	CCNA_00488	CC_0456	amino acid efflux permease	complement(506715..507341)	37.0778	0.247523	0.328539	27.9664	-0.375492	0.141489	27.9664	-0.05575	0.838847	27.9664	-0.217829	0.43468	27.9664	0.0644273	0.802284	27.9664	-0.341333	0.165914	27.9664	-0.0557591	0.829776	37.0778	-0.623015	0.00118108	37.0778	-0.303273	0.153172	37.0778	-0.465352	0.0165678	37.0778	-0.183095	0.413695	37.0778	-0.588856	0.00192393	37.0778	-0.303282	0.135655	24.1637	0.319742	0.169173	20.7463	0.157663	0.844847
516	CCNA_00489	CC_0457	phosphoribosyl-AMP cyclohydrolase	complement(507328..507747)	133.812	0.244877	0.218721	101.145	0.00237902	0.99341	101.145	-0.0138315	0.951004	106.698	0.287526	0.159146	109.597	0.386686	0.0292642	101.145	0.187295	0.361745	101.145	0.280863	0.121746	133.812	-0.242498	0.132321	133.812	-0.258709	0.128449	133.812	0.0426489	0.823983	133.812	0.141808	0.434245	133.812	-0.0575823	0.747413	133.812	0.0359858	0.851274	90.0918	-0.0162105	0.945999	106.698	0.285147	0.5413
517	CCNA_00490	CC_0458	conserved hypothetical membrane protein	507838..508722	97.995	0.266947	0.148861	73.0535	0.147354	0.483614	86.1519	0.392139	0.019521	76.1582	0.273193	0.157977	91.7669	0.598719	0.000213586	75.3947	0.234469	0.21313	83.0227	0.533159	0.00098097	97.995	-0.119594	0.45534	97.995	0.125192	0.473479	97.995	0.0062459	0.975067	97.995	0.331771	0.0308743	97.995	-0.0324789	0.855528	97.995	0.266211	0.078622	86.1519	0.244786	0.150938	76.1582	0.12584	0.828549
518	CCNA_00491	CC_0459	GTP cyclohydrolase I	complement(508870..509508)	432.809	0.726281	0.000163703	322.168	0.714167	0.000337674	442.534	1.07542	4.80279e-09	335.596	0.734317	0.00025523	444.652	1.1903	8.16524e-11	342.066	0.735147	0.000196312	420.314	1.18974	7.22553e-11	432.809	-0.0121133	0.952435	442.534	0.349142	0.0572494	432.809	0.0080369	0.972764	444.652	0.464015	0.0090304	432.809	0.00886623	0.967894	432.809	0.463463	0.00711397	442.534	0.361256	0.0575363	335.596	0.0201502	0.984701
519	CCNA_00492	CC_0460	cysteinyl-tRNA synthetase	509704..511095	206.604	0.00524777	0.983512	184.586	-0.147251	0.513649	184.586	-0.0795112	0.712856	184.586	-0.0815377	0.749736	184.586	0.0236965	0.91409	184.586	-0.235418	0.246143	184.586	0.10706	0.593145	206.604	-0.152499	0.371083	206.604	-0.0847589	0.678097	206.604	-0.0867855	0.636581	206.604	0.0184487	0.934463	206.604	-0.240666	0.143828	206.604	0.101812	0.575583	156.8	0.0677403	0.758651	150.779	0.0657137	0.92748
520	CCNA_00493	CC_0461	putative polyketide cyclase-dehydrase/lipid transport protein	511098..511559	164.516	0.0941205	0.681975	138.066	0.0785327	0.744722	138.066	0.00512402	0.978473	138.066	0.137853	0.550698	138.066	0.0984931	0.622295	138.066	-0.117619	0.587901	138.066	0.231585	0.205739	164.516	-0.0155878	0.933381	164.516	-0.0889964	0.651711	164.516	0.0437325	0.819342	164.516	0.00437265	0.983939	164.516	-0.211739	0.192636	164.516	0.137465	0.423627	124.606	-0.0734087	0.734862	130.833	0.0593203	0.940255
521	CCNA_00494	CC_0462	transport protein	511566..512027	243.635	0.597192	0.00062542	144.308	-0.208785	0.32292	151.105	0.220234	0.244757	144.308	-0.00386305	0.989248	159.816	0.410397	0.0195698	144.308	-0.239746	0.228555	149.706	0.402229	0.0209142	243.635	-0.805977	4.67086e-08	243.635	-0.376958	0.0195211	243.635	-0.601055	6.06926e-05	243.635	-0.186795	0.282257	243.635	-0.836938	1.09049e-08	243.635	-0.194962	0.23751	151.105	0.429019	0.0096783	124.117	0.204922	0.690552
522	CCNA_00495	CC_0463	putative membrane protein insertion efficiency factor YidD	512080..512334	262.31	-0.00329173	0.990625	235.703	-0.323824	0.174104	235.703	-0.173706	0.456001	235.703	-0.0088734	0.979109	235.703	0.0898487	0.705317	235.703	-0.331034	0.15048	235.703	0.184125	0.408253	262.31	-0.320532	0.087078	262.31	-0.170414	0.428894	262.31	-0.00558167	0.981567	262.31	0.0931405	0.688545	262.31	-0.327743	0.0801765	262.31	0.187417	0.346213	187.673	0.150118	0.531913	201.27	0.31495	0.568904
523	CCNA_00496	CC_0464	threonyl-tRNA synthetase	512331..514298	1038.82	0.133179	0.552987	849.107	0.114007	0.627759	868.53	0.186018	0.348571	849.107	0.20094	0.363891	859.535	0.283104	0.130521	849.107	-0.0391073	0.87751	849.107	0.322132	0.0781679	1038.82	-0.0191722	0.92083	1038.82	0.0528385	0.801034	1038.82	0.0677603	0.719712	1038.82	0.149925	0.421191	1038.82	-0.172286	0.310498	1038.82	0.188953	0.272508	868.53	0.0720107	0.744763	842.283	0.0869326	0.902723
524	CCNA_00497	CC_0465	putative rhamnosyl transferase	514298..515224	411.134	0.330137	0.166273	293.083	0.0536325	0.866549	293.083	0.0234705	0.932995	293.083	-0.0749729	0.81078	293.083	-0.0156106	0.955157	293.083	-0.0592231	0.837775	293.083	-0.274131	0.219546	411.134	-0.276505	0.157936	411.134	-0.306667	0.139014	411.134	-0.40511	0.0343728	411.134	-0.345748	0.0879083	411.134	-0.38936	0.0422324	411.134	-0.604268	0.00123895	268.24	-0.0301619	0.912384	255.53	-0.128605	0.87482
525	CCNA_00498		hypothetical protein	complement(515285..515404)	70.361	0.0605712	0.865034	60.67	-0.868625	0.00376651	60.67	-0.626582	0.0248065	60.67	-0.170074	0.646682	60.67	-0.280762	0.341653	60.67	-0.517691	0.0829346	60.67	-0.385453	0.176897	70.361	-0.929196	0.000163648	70.361	-0.687153	0.00626081	70.361	-0.230645	0.375986	70.361	-0.341333	0.19444	70.361	-0.578262	0.01582	70.361	-0.446024	0.0739673	35.2198	0.242043	0.47917	46.2324	0.698551	0.189105
526	CCNA_00499	CC_0466	hypothetical protein	complement(515480..515845)	68.6662	-0.00337584	0.989314	61.7257	0.0273023	0.924474	61.7257	0.128914	0.536981	65.963	0.303552	0.143394	61.7257	0.0875185	0.67179	61.7257	0.0973394	0.671617	61.7257	0.248999	0.184913	68.6662	0.0306782	0.870101	68.6662	0.13229	0.48474	68.6662	0.306928	0.0571777	68.6662	0.0908944	0.647504	68.6662	0.100715	0.566226	68.6662	0.252375	0.129342	60.8073	0.101612	0.635885	65.963	0.27625	0.568462
527	CCNA_00500	CC_0467	hydroxymethylglutaryl-CoA lyase	complement(515842..516741)	46.5891	-0.193078	0.432844	46.5891	0.238739	0.334078	46.5891	-0.0253559	0.92486	46.5891	-0.104365	0.719583	46.5891	-0.254563	0.248579	46.5891	0.155222	0.534291	46.5891	-0.352284	0.0973349	46.0483	0.431816	0.017398	45.4944	0.167722	0.436372	45.4944	0.0887125	0.678306	45.4944	-0.0614851	0.800038	45.588	0.348299	0.060826	45.4944	-0.159207	0.437912	46.0483	-0.264094	0.222071	46.0483	-0.343104	0.514164
528	CCNA_00501	CC_0468	glucosyltransferase	complement(516738..518417)	61.5234	-0.497104	0.016098	61.5234	-0.337106	0.135341	61.5234	-0.464138	0.0202275	61.5234	-0.624747	0.00300338	61.5234	-0.799019	3.16472e-05	61.5234	-0.462728	0.0284432	61.5234	-0.816377	1.85622e-05	48.5626	0.159998	0.401304	48.5626	0.0329661	0.892888	48.5626	-0.127643	0.524437	48.5626	-0.301915	0.114321	48.5626	0.0343767	0.874719	48.5626	-0.319273	0.0810958	40.8148	-0.127032	0.586603	40.8148	-0.287641	0.602074
529	CCNA_00502	CC_0469	glycosyl transferase family protein	518474..519211	85.705	-0.0426612	0.867864	79.0022	-0.363036	0.0944535	79.0022	-0.239334	0.251202	79.0022	-0.305212	0.17418	79.0022	-0.231036	0.262985	79.0022	-0.394261	0.0597382	79.0022	-0.143418	0.498758	85.705	-0.320374	0.0661785	85.705	-0.196672	0.316608	85.705	-0.262551	0.143795	85.705	-0.188375	0.33632	85.705	-0.351599	0.0423571	85.705	-0.100757	0.609931	60.1941	0.123702	0.587798	55.3877	0.0578234	0.944465
530	CCNA_00503	CC_0470	hypothetical protein	519310..519732	262.262	-0.145122	0.42648	259.909	0.252589	0.148721	259.909	-0.198268	0.229346	259.909	0.149318	0.438195	259.909	-0.149077	0.374572	259.909	0.153357	0.392515	259.909	-0.0768728	0.658388	262.262	0.397711	0.0026824	262.262	-0.053146	0.763881	262.262	0.29444	0.0315351	262.262	-0.00395535	0.983383	262.262	0.298478	0.0283993	262.262	0.068249	0.666668	259.344	-0.450857	0.00124532	259.344	-0.103271	0.849297
531	CCNA_00504	CC_0471	23S rRNA methyltransferase	complement(519729..520193)	141.832	-0.00509139	0.982213	127.821	0.154699	0.447969	137.597	0.262908	0.123419	127.821	-0.0301375	0.902771	127.821	0.0151094	0.943463	127.821	-0.085509	0.680985	127.821	0.203496	0.235526	141.832	0.159791	0.29646	141.832	0.267999	0.0842966	141.832	-0.0250462	0.891603	141.832	0.0202008	0.920534	141.832	-0.0804176	0.62064	141.832	0.208587	0.170327	137.597	0.108209	0.569957	118.982	-0.184837	0.705157
532	CCNA_00505	CC_0472	ubiquinol-cytochrome c reductase iron-sulfur subunit	520398..520949	3053.97	-0.401922	0.0387048	3060.45	0.25927	0.224187	3053.97	-0.0526117	0.818221	3053.97	0.0185972	0.950534	3053.97	-0.185603	0.353256	3053.97	-0.0500621	0.8405	3053.97	0.0166147	0.940018	3060.45	0.661192	2.17508e-05	2639.97	0.34931	0.0421485	2673.22	0.420519	0.00938413	2576.69	0.216318	0.230695	2586.48	0.35186	0.0316885	2576.69	0.418537	0.0102765	3060.45	-0.311882	0.0857226	3060.45	-0.240673	0.638991
533	CCNA_00506	CC_0473	cytochrome b	520955..522235	3077.28	-0.499304	0.031856	3340.55	0.375898	0.132746	3077.28	-0.0374391	0.893608	3077.28	0.0945249	0.764205	3077.28	-0.0132469	0.962318	3077.28	0.0361924	0.911916	3077.28	0.259258	0.264194	3340.55	0.875202	2.53619e-06	2687.22	0.461865	0.0242455	2827.09	0.593829	0.00201498	2519.62	0.486057	0.0166537	2768.7	0.535496	0.0054557	2885.7	0.758562	6.81659e-05	3340.55	-0.413337	0.0543618	3340.55	-0.281374	0.654602
534	CCNA_00507	CC_0474	cytochrome c1	522241..523086	2488.99	-0.717313	0.000143268	2488.99	0.00876264	0.97723	2488.99	-0.344173	0.0818051	2488.99	-0.326604	0.137562	2488.99	-0.613567	0.00101275	2488.99	-0.3497	0.0962391	2488.99	-0.53918	0.00388569	2100.17	0.726075	7.16883e-06	1766.05	0.373139	0.0366615	1719.07	0.390709	0.0216597	1688.8	0.103746	0.621075	1715.84	0.367613	0.0312545	1688.8	0.178133	0.33359	2100.17	-0.352936	0.0589341	2100.17	-0.335367	0.471357
535	CCNA_00508	CC_0475	aspartate protease	complement(523154..523927)	44.559	0.490994	0.0178347	28.4629	-0.139333	0.598376	28.4629	0.147977	0.521938	28.4629	-0.132087	0.633074	28.4629	0.120686	0.596604	28.4629	0.134815	0.586152	28.4629	-0.195892	0.368862	44.559	-0.630326	0.000255176	44.559	-0.343017	0.066987	44.559	-0.623081	0.000291542	44.559	-0.370308	0.0447442	44.559	-0.356179	0.0437309	44.559	-0.686886	7.60855e-05	28.3628	0.287309	0.170839	22.5268	0.00724574	0.995617
536	CCNA_00509	CC_0476	phosphoglycerate mutase family	complement(523993..524526)	22.5698	-0.294252	0.302817	22.5698	-0.0648618	0.861531	22.5698	-0.751959	0.00262824	22.5698	-0.0343484	0.928993	22.5698	-0.584056	0.0208101	22.5698	-0.288482	0.31277	22.5698	-0.68789	0.00594545	20.6415	0.22939	0.332725	20.6415	-0.457708	0.058954	20.6415	0.259903	0.271473	20.6415	-0.289804	0.248776	20.6415	0.0057702	0.982588	20.6415	-0.393639	0.0958758	17.9899	-0.687098	0.00412658	18.97	0.0305134	0.980396
537	CCNA_00510	CC_0477	carboxymethylenebutenolidase	complement(524523..525200)	40.9641	-0.333594	0.0966522	40.9641	-0.315898	0.13781	40.9641	-1.06471	3.11711e-09	40.9641	-0.618086	0.00168441	40.9641	-0.984189	4.87434e-08	40.9641	-0.593666	0.00197256	40.9641	-1.05585	5.45515e-09	36.2863	0.0176958	0.930283	36.2863	-0.731117	1.52551e-05	36.2863	-0.284492	0.101444	36.2863	-0.650595	0.00012735	36.2863	-0.260072	0.131589	36.2863	-0.722259	1.64133e-05	27.6158	-0.748813	1.33165e-05	27.6158	-0.302188	0.550043
538	CCNA_00511	CC_0478	carboxymethylenebutenolidase	complement(525200..525880)	65.5638	-0.281183	0.163159	65.5638	0.121013	0.606977	65.5638	-0.501656	0.00555714	65.5638	0.0828907	0.746813	65.5638	-0.350677	0.0587305	65.5638	-0.0151459	0.954551	65.5638	-0.38027	0.037486	60.2155	0.402196	0.0112511	60.2155	-0.220473	0.225667	60.2155	0.364074	0.0237517	60.2155	-0.0694933	0.73841	60.2155	0.266037	0.106315	60.2155	-0.0990864	0.595625	59.6198	-0.622669	0.000136389	59.9041	-0.0381222	0.960826
539	CCNA_00512	CC_0479	GTP-binding protein, probable translation factor	complement(525945..527045)	343.269	-0.302335	0.294559	343.269	-0.289251	0.33299	343.269	-0.506472	0.0466954	343.269	-0.357036	0.224761	343.269	-0.578665	0.0209311	343.269	-0.566953	0.0335263	343.269	-0.462683	0.0674903	310.271	0.0130842	0.960384	310.271	-0.204137	0.433172	310.271	-0.0547016	0.84151	310.271	-0.27633	0.266954	310.271	-0.264618	0.258567	310.271	-0.160348	0.521391	235.575	-0.217222	0.436868	235.575	-0.0677858	0.953751
540	CCNA_03885		Abi superfamily/CAAX amino terminal protease	527284..527934	86.1775	-0.14925	0.593061	138.269	0.949326	1.74178e-05	133.918	0.804221	0.00015988	115.267	0.642916	0.00638859	116.925	0.729588	0.000681629	114.03	0.602223	0.00893663	118.633	0.824932	9.48027e-05	138.269	1.09858	2.12594e-09	133.918	0.95347	5.08987e-07	115.267	0.792166	2.50079e-05	116.925	0.878838	4.14193e-06	114.03	0.751472	6.32787e-05	118.633	0.974181	2.04372e-07	138.269	-0.145105	0.569239	138.269	-0.30641	0.607533
541	CCNA_00514	CC_0481	pirin	528078..528908	22.9051	-0.11861	0.653542	22.3035	-0.075698	0.79413	22.3035	0.0636425	0.800078	22.3035	-0.132272	0.63655	22.3035	-0.189241	0.402366	22.3035	0.162842	0.503469	22.3035	-0.21035	0.338394	22.9051	0.0429117	0.837752	22.9051	0.182252	0.38347	22.9051	-0.0136626	0.953066	22.9051	-0.0706313	0.765358	22.9051	0.281451	0.127044	22.9051	-0.0917401	0.666238	20.9363	0.139341	0.560442	17.8574	-0.0565743	0.953597
542	CCNA_00515	CC_0482	5-methyltetrahydropteroyltriglutamate-- homocysteine methyltransferase	529324..531657	84.5411	-0.227282	0.331552	84.5411	-0.1685	0.504649	84.5411	-0.286011	0.181028	84.5411	-0.40231	0.0759791	84.5411	-0.825648	2.07405e-05	84.5411	-0.28507	0.208082	84.5411	-0.838961	1.30699e-05	80.384	0.0587827	0.770791	80.384	-0.0587284	0.80204	80.384	-0.175027	0.371872	80.384	-0.598365	0.000909488	80.384	-0.0577876	0.78294	80.384	-0.611678	0.00050101	62.7961	-0.117511	0.616566	62.7961	-0.23381	0.690216
543	CCNA_00516	CC_0483	integral membrane protein	complement(531683..532432)	73.8233	0.385259	0.04571	50.6499	-0.199247	0.373365	50.6499	0.140881	0.497601	50.6499	-0.28001	0.191477	50.6499	-0.0903216	0.666052	50.6499	-0.342335	0.0890568	50.6499	-0.065724	0.758627	73.8233	-0.584507	0.000192632	73.8233	-0.244378	0.167581	73.8233	-0.665269	1.93168e-05	73.8233	-0.475581	0.00380935	73.8233	-0.727594	2.25981e-06	73.8233	-0.450983	0.00503656	50.1732	0.340128	0.0599966	36.8778	-0.0807625	0.913787
544	CCNA_00517	CC_0484	peptidyl-tRNA hydrolase	complement(532435..533052)	133.974	0.600082	0.0163499	79.3713	-0.409987	0.137064	79.3713	0.140451	0.623887	79.3713	-0.457891	0.0961969	79.3713	-0.2447	0.353332	79.3713	-0.458857	0.0829346	79.3713	-0.379098	0.128514	133.974	-1.01007	6.9812e-07	133.974	-0.459631	0.0404739	133.974	-1.05797	2.00743e-07	133.974	-0.844782	6.51593e-05	133.974	-1.05894	1.6881e-07	133.974	-0.97918	2.20187e-06	78.7099	0.550438	0.0166973	50.0556	-0.0479035	0.96275
545	CCNA_00518	CC_0485	LSU ribosomal protein L25P	complement(533140..533733)	2481.04	-0.296726	0.260591	2481.04	-0.449407	0.0786593	2481.04	-0.112621	0.683097	2481.04	-0.442663	0.0903956	2481.04	0.109032	0.678581	2481.04	-0.665906	0.00551569	2502.66	0.362158	0.126149	2247.47	-0.152681	0.491751	2247.47	0.184106	0.444308	2247.47	-0.145936	0.52858	2247.47	0.405758	0.0609189	2247.47	-0.36918	0.0773217	2502.66	0.658884	0.00106638	2053.11	0.336786	0.151748	1570.6	0.00674444	0.995617
546	CCNA_00519	CC_0486	hypothetical protein	complement(533891..534967)	253.222	-0.439149	0.0958804	276.473	0.385562	0.164674	253.222	-0.0332008	0.916414	253.222	0.15851	0.632889	253.222	-0.132229	0.632428	303.163	0.450123	0.0902531	253.222	-0.104204	0.707811	276.473	0.824711	6.61124e-05	221.4	0.405948	0.0791283	244.662	0.597659	0.00501714	208.123	0.30692	0.195687	303.163	0.889272	1.6098e-05	208.123	0.334945	0.13748	276.473	-0.418763	0.0804003	276.473	-0.227052	0.774262
547	CCNA_00520	CC_0487	ribose-phosphate pyrophosphokinase	complement(535198..536136)	339.849	-0.228494	0.443432	339.849	-0.0559083	0.881829	339.849	-0.253229	0.356341	339.849	-0.189887	0.564528	339.849	-0.220634	0.42405	339.849	-0.187101	0.53577	339.849	-0.156934	0.571075	323.28	0.172586	0.470753	323.28	-0.0247351	0.936545	323.28	0.0386075	0.891431	323.28	0.00785989	0.979497	323.28	0.0413938	0.879291	323.28	0.0715601	0.788038	273.944	-0.197321	0.485247	273.944	-0.133979	0.888761
548	CCNA_00521	CC_0488	antitoxin protein	complement(536277..536528)	198.981	0.547611	0.0216654	136.826	0.423834	0.0990414	201.354	0.881474	5.96408e-05	141.363	0.434152	0.0950224	191.871	0.920829	2.71578e-05	132.041	0.305905	0.237752	169.061	0.826416	0.000164762	198.981	-0.123778	0.577129	201.354	0.333862	0.12525	198.981	-0.113459	0.623994	198.981	0.373217	0.0798704	198.981	-0.241706	0.254133	198.981	0.278804	0.187375	201.354	0.45764	0.0365465	141.363	0.0103184	0.995617
549	brnT	CC_0489	BrnT-related ribonuclease toxin	complement(536509..536805)	311.951	0.80102	7.74927e-05	160.325	0.0516358	0.867924	214.645	0.576217	0.00492486	160.325	0.214368	0.408481	233.819	0.79905	6.12995e-05	160.325	0.0282098	0.924971	209.045	0.73718	0.000209305	311.951	-0.749384	1.94221e-05	311.951	-0.224803	0.275663	311.951	-0.586652	0.00100741	311.951	-0.00197015	0.993998	311.951	-0.77281	9.48972e-06	311.951	-0.0638403	0.76983	214.645	0.524581	0.00657839	159.797	0.162732	0.816077
550	CCNA_00523	CC_0490	multicopper polyphenol oxidase	complement(536853..537638)	91.4569	0.135903	0.495004	74.5279	-0.185754	0.348401	74.5279	-0.0393869	0.846241	74.5279	-0.150144	0.473616	74.5279	-0.185534	0.293413	74.5279	-0.207798	0.265475	74.5279	-0.128756	0.473292	91.4569	-0.321657	0.0266914	91.4569	-0.17529	0.286527	91.4569	-0.286047	0.0523589	91.4569	-0.321437	0.0342381	91.4569	-0.343701	0.0172546	91.4569	-0.264659	0.0761812	65.1018	0.146367	0.428425	58.0204	0.0356102	0.959266
551	CCNA_00524	CC_0491	conserved hypothetical cytosolic protein	complement(537635..538759)	77.8065	0.370033	0.0687112	53.9639	-0.555309	0.00592381	53.9639	-0.23855	0.244807	53.9639	-0.348615	0.108528	53.9639	-0.227939	0.262388	53.9639	-0.468151	0.0201567	53.9639	-0.382688	0.0462872	77.8065	-0.925342	7.37314e-09	77.8065	-0.608582	0.000304624	77.8065	-0.718648	8.78819e-06	77.8065	-0.597972	0.000385074	77.8065	-0.838183	1.48562e-07	77.8065	-0.752721	4.01907e-06	41.1572	0.31676	0.100669	36.5533	0.206694	0.720477
552	CCNA_00525	CC_0492	prolipoprotein diacylglyceryl transferase	complement(538746..539654)	210.134	0.269336	0.154819	172.292	0.395731	0.0322111	203.35	0.533258	0.0013869	156.159	0.141755	0.523811	156.159	0.247058	0.16599	156.159	0.0863266	0.693134	169.98	0.46989	0.00485073	210.134	0.126395	0.437116	210.134	0.263923	0.105699	210.134	-0.127581	0.449377	210.134	-0.0222778	0.916809	210.134	-0.183009	0.249861	210.134	0.200554	0.209625	203.35	0.137527	0.474106	172.292	-0.253976	0.577363
553	CCNA_00526		BMFP membrane fusogenic protein	539769..540026	651.663	0.494594	0.00582309	414.469	-0.0919508	0.696356	454.054	0.285266	0.119798	414.469	0.0336271	0.899569	414.469	0.154135	0.428161	414.469	0.150401	0.47261	414.469	-0.0314548	0.87669	651.663	-0.586545	8.91796e-05	651.663	-0.209328	0.228091	651.663	-0.460967	0.00253457	651.663	-0.340459	0.0360852	651.663	-0.344192	0.0268091	651.663	-0.526049	0.000565888	454.054	0.377217	0.0247413	368.47	0.125578	0.840076
554	CCNA_00527	CC_0493	hypothetical protein	540157..540663	463.532	0.479053	0.00609828	298.054	0.0441409	0.862422	343.357	0.356858	0.0392905	298.054	0.142613	0.521099	298.054	0.134996	0.479679	298.054	0.0297878	0.905333	298.054	0.13287	0.476286	463.532	-0.434912	0.00320924	463.532	-0.122195	0.498132	463.532	-0.336439	0.0265953	463.532	-0.344057	0.0293513	463.532	-0.449265	0.0023666	463.532	-0.346183	0.0235065	343.357	0.312718	0.0613565	284.807	0.0984726	0.880049
555	CCNA_00528	CC_0494	pyrroline-5-carboxylate reductase	540844..541626	42.4533	0.254313	0.274966	31.8519	-0.502254	0.0256118	31.8519	-0.303021	0.164235	31.8519	-0.677656	0.00192976	31.8519	-0.617624	0.00248829	31.8519	-0.525718	0.0157278	31.8519	-0.645678	0.00145108	42.4533	-0.756567	1.78777e-05	42.4533	-0.557333	0.00248594	42.4533	-0.931968	8.99344e-08	42.4533	-0.871937	1.03128e-06	42.4533	-0.780031	7.05379e-06	42.4533	-0.899991	3.98516e-07	23.2229	0.199233	0.394627	18.9041	-0.175402	0.80304
556	CCNA_00529	CC_0495	hypothetical protein	541695..542231	47.6792	0.409544	0.033342	32.0192	-0.337738	0.117476	32.0192	0.0366691	0.874278	32.0192	-0.0656157	0.809953	32.0192	-0.21299	0.2908	32.0192	-0.121194	0.599208	32.0192	-0.00635645	0.97582	47.6792	-0.747282	2.53619e-06	47.6792	-0.372875	0.0273698	47.6792	-0.47516	0.00286407	47.6792	-0.622534	0.000123775	47.6792	-0.530739	0.000712357	47.6792	-0.415901	0.0107108	29.5777	0.374407	0.0447618	26.5067	0.272122	0.607533
557	CCNA_00530	CC_0496	LSU ribosomal protein L10P	542581..543099	14151	-0.426635	0.141172	14151	-0.342937	0.266541	14151	-0.164369	0.593304	14151	-0.438704	0.146927	14151	-0.0547481	0.86131	14151	-1.08973	3.32408e-05	14151	0.22128	0.43598	11727.5	0.0836974	0.747785	11727.5	0.262266	0.326371	11727.5	-0.0120691	0.96932	11727.5	0.371887	0.140691	11727.5	-0.663096	0.00371349	12909.2	0.647915	0.00514891	11284.7	0.178568	0.557074	9349.92	-0.0957665	0.928254
558	CCNA_00531	CC_0497	LSU ribosomal protein L12P (L7/L12)	543145..543528	3005.65	-0.841073	0.00162918	3005.65	-1.18781	7.20671e-06	3005.65	-0.783733	0.00266392	3005.65	-0.940903	0.00062741	3005.65	-0.557731	0.0372378	3005.65	-1.44311	2.27616e-08	3005.65	-0.473031	0.0787727	1866.26	-0.34674	0.152761	1866.26	0.0573403	0.85566	1866.26	-0.0998295	0.719712	1866.26	0.283342	0.284765	1866.26	-0.602034	0.00989674	1866.26	0.368043	0.134675	1564.64	0.404081	0.131944	1342.7	0.246911	0.774262
559	CCNA_00532	CC_0498; RDD superfamily	hypothetical protein	543952..544842	23.1442	-1.51012	4.60371e-10	28.8402	0.56984	0.0336713	23.1442	-2.2879	5.0221e-20	28.0568	0.48404	0.0826204	23.1442	-1.77867	4.25391e-13	26.9576	0.409811	0.133555	23.1442	-1.68199	8.46831e-12	28.8402	2.07996	4.9393e-23	9.08702	-0.777783	0.00261615	28.0568	1.99416	2.56591e-21	9.08702	-0.268549	0.339185	26.9576	1.91993	6.87887e-20	9.08702	-0.171869	0.537478	28.8402	-2.85774	2.9737e-37	28.8402	-0.0857999	0.934907
560	hfsI	CC_0499	secreted polysaccharide polymerase hfsI	complement(544865..546187)	37.5718	-1.7804	5.49481e-23	37.5718	-0.382816	0.0716782	37.5718	-1.68753	1.72784e-20	37.5718	-0.0820504	0.763538	37.5718	-1.101	1.84516e-09	37.5718	-0.254379	0.23876	37.5718	-1.19222	7.14468e-11	24.1345	1.39758	2.03593e-17	12.0927	0.0928654	0.694577	30.6041	1.69835	9.30408e-26	14.5755	0.679404	0.000148403	27.5992	1.52602	5.77579e-21	12.9479	0.588181	0.000975027	24.1345	-1.30472	7.61594e-15	30.6041	0.300765	0.553189
561	CCNA_00534	CC_0500	hypothetical protein	546314..547336	33.1059	-0.82344	4.4356e-05	33.1059	0.188322	0.458957	33.1059	-0.554343	0.00669517	33.1059	0.0223818	0.945742	33.1059	-0.870334	1.25625e-05	34.9428	0.265335	0.247979	33.1059	-0.796461	6.36831e-05	31.6747	1.01176	4.80648e-09	20.7726	0.269098	0.192276	29.1792	0.845822	1.33742e-06	20.7726	-0.0468937	0.853323	34.9428	1.08878	1.83353e-10	20.7726	0.0269794	0.909698	31.6747	-0.742665	4.72257e-05	31.6747	-0.16594	0.805001
562	CCNA_00535	CC_0501	hypothetical protein	547379..547537	121.999	1.13706	3.53542e-06	49.8986	-0.440525	0.157302	49.8986	-0.587296	0.0321105	49.8986	-0.0130642	0.975742	49.8986	-0.0316855	0.922804	49.8986	-0.407526	0.169682	49.8986	-0.415235	0.135829	121.999	-1.57759	4.95209e-13	121.999	-1.72436	3.23041e-15	121.999	-1.15013	5.82243e-08	121.999	-1.16875	6.40659e-08	121.999	-1.54459	2.85934e-13	121.999	-1.5523	1.23917e-12	30.781	-0.14677	0.664256	42.7336	0.427461	0.553189
563	CCNA_00536	CC_0502	DNA-directed RNA polymerase beta chain	547831..551901	1094.87	-0.205686	0.394172	1260.67	0.459606	0.0392264	1350.56	0.462352	0.0249404	1190.48	0.337281	0.153222	1178.94	0.373353	0.0741868	1094.87	0.0764006	0.774721	1335.33	0.636998	0.00131319	1260.67	0.665293	0.000139517	1350.56	0.668038	0.000231903	1190.48	0.542967	0.00234641	1178.94	0.57904	0.00161003	1058.99	0.282087	0.133022	1335.33	0.842684	1.48217e-06	1350.56	0.00274542	0.992385	1260.67	-0.122325	0.876108
564	CCNA_00537	CC_0503	DNA-directed RNA polymerase beta' chain	552015..556205	1102.52	-0.262406	0.256838	1102.52	0.25442	0.288191	1102.52	0.135199	0.567008	1102.52	0.100236	0.725021	1102.52	0.0691921	0.770503	1102.52	-0.153361	0.532295	1102.52	0.261657	0.215391	1101.61	0.516827	0.00320177	1085.7	0.397605	0.0355808	1025.39	0.362642	0.0468294	1025.39	0.331598	0.084098	1025.39	0.109046	0.586074	1036.59	0.524064	0.00327292	1101.61	-0.119222	0.612188	1101.61	-0.154185	0.824639
565	CCNA_R0109			complement(553414..553828)	0	N/A	N/A	0	N/A	N/A	0	N/A	N/A	0	N/A	N/A	0	N/A	N/A	0	N/A	N/A	0	N/A	N/A	0	N/A	N/A	0	N/A	N/A	0	N/A	N/A	0	N/A	N/A	0	N/A	N/A	0	N/A	N/A	0	N/A	N/A	0	N/A	N/A
566	CCNA_00538	CC_0504	methyl-accepting chemotaxis protein	556424..558220	105.58	-1.71687	1.17328e-24	129.553	0.550107	0.00360277	105.58	-1.25446	1.39293e-13	132.126	0.534288	0.00570973	105.58	-0.508493	0.00455062	147.514	0.670536	0.000246473	105.58	-0.674088	0.000113207	129.553	2.26698	3.91323e-53	39.8241	0.462414	0.00603627	132.126	2.25116	1.87033e-52	61.5107	1.20838	3.05535e-15	147.514	2.38741	4.92895e-59	51.9961	1.04279	1.51715e-11	129.553	-1.80457	7.2327e-34	132.126	-0.0158192	0.987407
567	CCNA_00539	CC_0505	salicylate hydroxylase	complement(558249..559709)	16.8093	-0.236654	0.313351	17.044	0.277783	0.239829	16.8093	-0.253865	0.247942	19.7163	0.44372	0.0466133	16.8093	0.0597126	0.801756	20.0898	0.451179	0.0350459	16.8093	-0.0638341	0.787889	17.044	0.514437	0.00337643	15.8015	-0.0172113	0.945028	19.7163	0.680374	7.78269e-05	15.8015	0.296366	0.126864	20.0898	0.687833	5.726e-05	15.8015	0.17282	0.384491	17.044	-0.531648	0.00501213	19.7163	0.165937	0.802255
568	CCNA_00540	CC_0506	coproporphyrinogen III oxidase	complement(559904..560776)	93.3971	-0.154433	0.430562	93.1292	-0.207281	0.289518	93.1292	-0.301066	0.0773432	93.1292	-0.0635607	0.789544	93.1292	-0.0756439	0.687825	93.1292	-0.171253	0.372769	93.1292	-0.0580433	0.762233	93.3971	-0.0528473	0.747785	93.3971	-0.146633	0.390188	93.3971	0.0908726	0.586936	93.3971	0.0787894	0.668428	93.3971	-0.0168196	0.92775	93.3971	0.09639	0.563317	67.9044	-0.0937855	0.631487	76.8464	0.14372	0.792192
569	CCNA_03923		hypothetical protein	complement(560907..560972)	127.604	-4.02933	2.46825e-23	127.604	0.148856	0.731067	127.604	-1.60074	7.3992e-07	145.937	0.407213	0.277662	272.167	1.37902	3.27596e-06	168.867	0.589494	0.0846437	246.883	1.30824	1.00899e-05	118.409	4.17819	6.3761e-28	37.6952	2.42859	5.30167e-09	145.937	4.43655	7.93497e-32	272.167	5.40836	4.93987e-47	168.867	4.61883	1.14877e-34	246.883	5.33757	1.08098e-45	118.409	-1.7496	2.93238e-09	145.937	0.258357	0.803012
570	CCNA_00541	CC_0507	hypothetical protein	561036..561344	9.17714	-0.496541	0.353987	9.17714	-0.292883	0.629665	9.17714	-0.38011	0.465072	9.17714	-0.149408	0.822651	9.17714	-0.594711	0.228271	9.17714	-0.577659	0.273782	9.17714	-0.461296	0.353975	7.20157	0.203657	0.663887	7.20157	0.116431	0.833867	7.20157	0.347132	0.449552	7.20157	-0.0981701	0.864513	7.20157	-0.0811181	0.874719	7.20157	0.0352446	0.947102	6.34452	-0.0872264	0.887959	7.1918	0.143475	0.944465
571	CCNA_00542	CC_0508	hypothetical protein	complement(561341..561664)	286.715	-2.60553	1.5581e-54	307.436	0.356304	0.0685682	286.715	-3.79497	4.84977e-98	314.547	0.338302	0.0917535	286.715	-3.26666	5.46501e-78	365.127	0.5373	0.00329014	286.715	-3.63295	8.48951e-90	307.436	2.96183	1.99562e-86	52.4974	-1.18944	5.49305e-11	314.547	2.94383	1.26309e-85	52.4974	-0.661131	0.000291169	365.127	3.14283	6.49258e-98	52.4974	-1.02742	1.5362e-08	307.436	-4.15127	2.55013e-139	314.547	-0.0180026	0.984726
572	CCNA_00543	CC_0509	methyl-accepting chemotaxis protein	complement(561713..562363)	206.076	-0.0560209	0.818702	191.863	-0.250279	0.233953	191.863	-0.992239	6.21538e-09	191.863	-0.308136	0.137562	191.863	-0.606664	0.000571397	191.863	-0.291187	0.145905	191.863	-0.760466	1.07908e-05	206.076	-0.194259	0.246091	206.076	-0.936218	1.34501e-09	206.076	-0.252115	0.1307	206.076	-0.550643	0.000633343	206.076	-0.235166	0.1564	206.076	-0.704445	5.99518e-06	135.099	-0.74196	2.82648e-06	135.099	-0.057857	0.941756
573	CCNA_00544	CC_0510	acetyl-CoA acetyltransferase	562579..563754	292.042	-0.459478	0.0185282	342.909	0.493179	0.0132258	292.042	0.114115	0.604696	312.335	0.304054	0.160414	292.042	0.0169199	0.94354	404.926	0.662547	0.000497344	292.042	0.192532	0.333981	342.909	0.952657	1.00619e-09	282.986	0.573593	0.000606111	312.335	0.763532	1.47225e-06	245.621	0.476398	0.00509233	404.926	1.12203	4.08602e-13	261.38	0.65201	5.49654e-05	342.909	-0.379064	0.0353527	342.909	-0.189125	0.74854
574	CCNA_R0110			complement(563800..564505)	327.288	-0.509763	0.0615897	350.229	0.351355	0.236145	327.288	-0.372515	0.167225	327.288	0.172276	0.618804	327.288	-0.390363	0.141578	387.619	0.431769	0.12479	327.288	-0.265779	0.326469	350.229	0.861118	7.26061e-05	257.086	0.137248	0.629818	319.442	0.682038	0.0021387	257.086	0.1194	0.676489	387.619	0.941532	1.3392e-05	257.086	0.243984	0.320232	350.229	-0.72387	0.0018589	350.229	-0.179079	0.841273
575	CCNA_00545	CC_0511	acetoacetyl-CoA reductase	563825..564547	150.922	-0.520504	0.00390907	173.135	0.456499	0.0152167	150.922	-0.110007	0.596475	150.922	-0.00637011	0.98206	150.922	-0.375708	0.0358566	168.586	0.352549	0.0654032	150.922	-0.121546	0.535618	173.135	0.977003	2.89009e-11	125.339	0.410497	0.011834	129.863	0.514134	0.000823123	117.325	0.144796	0.43319	168.586	0.873053	3.24023e-09	117.325	0.398958	0.0116153	173.135	-0.566506	0.000350379	173.135	-0.462869	0.0986949
576	CCNA_00546	CC_0512	hypothetical protein	564671..565453	155.02	0.107943	0.655196	128.958	-0.623174	0.0012535	128.958	-0.477606	0.0102426	128.958	-0.474469	0.0192619	128.958	-0.537876	0.0034317	128.958	-0.479581	0.0146303	128.958	-0.633867	0.000440597	155.02	-0.731118	3.75845e-06	155.02	-0.585549	0.000417317	155.02	-0.582412	0.000291542	155.02	-0.645819	8.32625e-05	155.02	-0.587525	0.000235876	155.02	-0.74181	3.70522e-06	83.2381	0.145568	0.497507	80.4925	0.148706	0.813039
577	CCNA_00547	CC_0513	PurR-family transcriptional regulator	565748..565879	180.617	-0.0689324	0.820892	174.16	0.294095	0.266178	169.677	0.0979605	0.717601	179.567	0.295987	0.266062	185.78	0.400557	0.0797464	186.309	0.320977	0.200475	180.665	0.439828	0.0505659	180.617	0.363028	0.0713761	180.617	0.166893	0.479066	180.617	0.364919	0.0713366	185.78	0.469489	0.0223099	186.309	0.389909	0.0508023	180.665	0.50876	0.0101808	174.16	-0.196135	0.434285	179.567	0.0018913	0.999168
578	CCNA_00548	CC_0514	transposase, HTH-Tnp1 superfamily	565904..566170	45.1276	0.146558	0.793796	36.3598	-0.78868	0.0952404	36.3598	-1.18654	0.00476562	36.3598	-0.777406	0.103995	36.3598	-0.915161	0.0312777	36.3598	-1.45655	0.000808791	36.3598	-0.471587	0.286024	45.1276	-0.935238	0.0114485	45.1276	-1.3331	0.00043048	45.1276	-0.923964	0.0128858	45.1276	-1.06172	0.00556773	45.1276	-1.60311	9.77192e-06	45.1276	-0.618145	0.108323	17.6963	-0.397862	0.41223	18.3668	0.0112739	0.995617
579	CCNA_00549	CC_0515	transposase, IS2 family	566164..567090	0.717145	-6.58025	0.0347002	0.717145	-4.09576	0.0328882	0.717145	-4.36848	0.0136185	0.717145	-3.558	0.0327999	0.717145	-6.16018	0.0301331	0.717145	-6.17669	0.033231	0.717145	-2.92644	0.0376817	0.0266146	2.4845	0.471045	0.0218604	2.21177	0.571011	0.0462427	3.02225	0.366816	0	0.420068	0.938371	0	0.403559	0.93256	0.0645724	3.65381	0.257115	0.0266146	-0.272728	0.931416	0.0462427	0.537753	0.953832
580	CCNA_00550	CC_0516	LacI-family transcriptional regulator	567006..568052	22.8126	0.519639	0.00565221	14.3264	-0.0790873	0.764289	15.0128	0.223114	0.269302	14.3264	-0.0844157	0.753209	14.3264	0.248834	0.206316	14.3264	-0.164888	0.460892	15.2372	0.431268	0.0192959	22.8126	-0.598726	0.000172589	22.8126	-0.296525	0.0855262	22.8126	-0.604055	0.000128171	22.8126	-0.270806	0.116215	22.8126	-0.684527	1.03216e-05	22.8126	-0.0883715	0.632906	15.0128	0.302202	0.113841	11.6666	-0.00532836	0.995617
581	CCNA_00551	CC_0517	hypothetical protein	complement(568260..568700)	110.175	-0.152059	0.645911	155.611	0.757713	0.00436158	109.481	-0.329797	0.229346	126.719	0.420198	0.152128	109.481	-0.258664	0.35267	148.76	0.62795	0.0191663	109.481	-0.369296	0.162797	155.611	0.909771	2.43102e-05	110.175	-0.177738	0.513335	126.719	0.572257	0.0107597	110.175	-0.106606	0.71276	148.76	0.780009	0.000345524	110.175	-0.217238	0.38378	155.611	-1.08751	7.64251e-07	155.611	-0.337515	0.631734
582	CCNA_00552	CC_0518	cupin superfamily protein	complement(568956..569426)	154.566	0.242595	0.226921	127.661	0.377849	0.0525739	165.757	0.653438	0.000133546	125.957	0.310593	0.126959	146.991	0.592546	0.000595162	140.217	0.449351	0.0162349	130.741	0.505344	0.00353414	154.566	0.135255	0.423912	165.757	0.410844	0.0109088	154.566	0.0679982	0.713133	154.566	0.349951	0.0320263	154.566	0.206756	0.205405	154.566	0.262749	0.105031	165.757	0.275589	0.121011	127.661	-0.0672564	0.924457
583	CCNA_00553	CC_0519	hydroxyacylglutathione hydrolase	complement(569423..570172)	110.083	0.330908	0.145087	78.3985	0.155539	0.556452	98.3211	0.480087	0.0201198	78.895	0.213581	0.40555	104.025	0.676777	0.00072182	96.6531	0.489449	0.0245729	90.1234	0.548808	0.00650156	110.083	-0.175368	0.369246	110.083	0.149179	0.48971	110.083	-0.117327	0.5722	110.083	0.345869	0.0723407	110.083	0.158542	0.417711	110.083	0.2179	0.26434	98.3211	0.324548	0.11636	78.895	0.0580411	0.950134
584	CCNA_00554	CC_0520	methyltransferase	570238..571044	31.6677	-0.461217	0.0259591	31.6677	-0.642863	0.00213969	31.6677	-0.541884	0.00612957	31.6677	-0.747455	0.000294773	31.6677	-0.865347	7.47402e-06	31.6677	-0.533273	0.0103664	31.6677	-1.14317	3.24216e-09	25.6627	-0.181646	0.347949	25.6627	-0.0806662	0.72864	25.6627	-0.286237	0.12758	25.6627	-0.404129	0.0331618	25.6627	-0.0720553	0.723493	25.6627	-0.681954	0.000163889	19.5522	0.10098	0.685392	17.0757	-0.104591	0.900074
585	glnC	CC_0521	nitrogen regulatory protein P-II	571117..571461	283.275	0.277408	0.142425	247.23	0.494606	0.00606283	314.625	0.740554	5.79244e-06	295.319	0.707204	4.48855e-05	317.904	0.875435	6.32522e-08	287.1	0.643952	0.000193451	302.223	0.877572	5.33427e-08	283.275	0.217199	0.164502	314.625	0.463146	0.00249329	295.319	0.429796	0.00386295	317.904	0.598028	6.01716e-05	287.1	0.366545	0.0145231	302.223	0.600165	4.15116e-05	314.625	0.245947	0.15686	295.319	0.212597	0.658423
586	CCNA_00556	CC_0522	phospholipase D	571546..573063	34.7991	0.578096	0.000773382	20.8992	-0.24518	0.233953	20.8992	-0.00629856	0.975826	20.8992	0.0620812	0.807726	20.8992	0.228591	0.21287	20.8992	-0.00814741	0.971942	20.8992	0.0488374	0.810905	34.7991	-0.823275	1.73889e-08	34.7991	-0.584394	0.000115239	34.7991	-0.516014	0.000492372	34.7991	-0.349504	0.0269648	34.7991	-0.586243	5.92258e-05	34.7991	-0.529258	0.000407448	18.7054	0.238881	0.195367	18.8415	0.307261	0.477598
587	CCNA_00557	CC_0523	endonuclease/exonuclease/phosphatase family protein	complement(573020..573799)	34.3014	0.213786	0.411334	26.491	-0.782226	0.000890178	26.491	-0.603449	0.00694229	26.491	-0.559702	0.0223927	26.491	-0.505999	0.0249151	26.491	-0.782035	0.000668821	26.491	-0.74573	0.000687204	34.3014	-0.996012	2.11252e-07	34.3014	-0.817235	3.17566e-05	34.3014	-0.773488	5.373e-05	34.3014	-0.719786	0.000273592	34.3014	-0.995821	1.24788e-07	34.3014	-0.959516	7.41789e-07	15.6808	0.178777	0.505921	15.4691	0.222524	0.774262
588	CCNA_00558	CC_0524	methyltransferase	complement(573796..574461)	92.6716	0.0603424	0.818702	79.5044	-0.42603	0.0463802	79.5044	-0.574528	0.00284398	79.5044	-0.386079	0.0791556	79.5044	-0.461768	0.018005	79.5044	-0.561228	0.00568513	79.5044	-0.592157	0.00188335	92.6716	-0.486372	0.00413148	92.6716	-0.63487	0.000249164	92.6716	-0.446421	0.00929174	92.6716	-0.52211	0.0029984	92.6716	-0.621571	0.000197615	92.6716	-0.652499	0.000118826	49.6558	-0.148498	0.513309	52.6551	0.0399509	0.961371
589	CCNA_00559	CC_0525	homoserine O-acetyltransferase	complement(574589..575737)	125.087	0.0974262	0.646762	104.851	-0.340735	0.0601885	104.851	-0.324472	0.0535552	104.851	-0.167352	0.416268	104.851	-0.120029	0.515956	104.851	-0.279048	0.124574	104.851	-0.120656	0.503508	125.087	-0.438161	0.00207784	125.087	-0.421899	0.00469826	125.087	-0.264778	0.0762517	125.087	-0.217455	0.172355	125.087	-0.376474	0.00899554	125.087	-0.218082	0.153879	75.2029	0.0162625	0.941593	80.4561	0.173383	0.727748
590	sixA	CC_0526	phosphohistidine phosphatase SixA	575815..576327	83.8946	0.164248	0.530491	67.1091	-0.483137	0.0393939	67.1091	-0.108342	0.670418	67.1091	-0.621624	0.00675412	67.1091	-0.554929	0.00903952	67.1091	-0.437014	0.0582087	67.1091	-0.585027	0.00548905	83.8946	-0.647385	0.000437287	83.8946	-0.27259	0.190845	83.8946	-0.785872	1.65788e-05	83.8946	-0.719177	0.000135821	83.8946	-0.601262	0.00105276	83.8946	-0.749275	5.26161e-05	55.9999	0.374795	0.0795538	40.2863	-0.138487	0.86351
591	CCNA_00561	CC_0527	conserved hypothetical cytosolic protein	576324..576668	117.466	0.0626385	0.768944	100.734	-0.134934	0.510601	100.734	-0.021129	0.919898	100.734	-0.0337002	0.889962	100.734	0.0842695	0.64787	100.734	-0.315495	0.0741483	100.734	0.190473	0.261959	117.466	-0.197572	0.18565	117.466	-0.0837675	0.642138	117.466	-0.0963387	0.553151	117.466	0.021631	0.914709	117.466	-0.378134	0.00747599	117.466	0.127835	0.414581	89.189	0.113805	0.54779	84.921	0.101233	0.868796
592	CCNA_00562	CC_0528	dihydroorotate dehydrogenase	576665..577723	56.6194	0.167799	0.463045	45.1344	-0.258217	0.25092	45.1344	-0.0145189	0.952264	45.1344	-0.128286	0.622704	45.1344	-0.182412	0.384539	45.1344	-0.190264	0.395797	45.1344	-0.204318	0.315116	56.6194	-0.426016	0.0109362	56.6194	-0.182318	0.346422	56.6194	-0.296085	0.0886006	56.6194	-0.350211	0.0490089	56.6194	-0.358063	0.0350628	56.6194	-0.372117	0.0304609	40.1702	0.243698	0.227784	35.7271	0.12993	0.850221
593	CCNA_00563	CC_0529	SNARE-associated family membrane protein	577720..578457	28.2676	0.0284201	0.930912	24.8308	-0.526234	0.0545667	24.8308	-0.536295	0.0324667	24.8308	-0.540326	0.0497298	24.8308	-0.383477	0.135584	24.8308	-0.673749	0.0093677	24.8308	-0.292488	0.260902	28.2676	-0.554654	0.0109841	28.2676	-0.564715	0.0131051	28.2676	-0.568746	0.00911646	28.2676	-0.411897	0.0763854	28.2676	-0.702169	0.001014	28.2676	-0.320908	0.162141	15.4117	-0.0100611	0.978936	14.6524	-0.0140922	0.994598
594	cenK	CC_0530	sensory transduction protein kinase CenK	578467..579972	72.0276	-0.018676	0.937116	65.4061	-0.144817	0.511038	65.4061	-0.0761731	0.718324	65.4061	-0.35058	0.0759791	65.4061	-0.225843	0.222951	65.4061	-0.210781	0.293456	65.4061	-0.402215	0.02088	72.0276	-0.126141	0.453343	72.0276	-0.0574971	0.77615	72.0276	-0.331904	0.0343728	72.0276	-0.207167	0.228405	72.0276	-0.192105	0.239094	72.0276	-0.383539	0.0144257	55.9569	0.0686443	0.751015	49.6064	-0.205763	0.687013
595	CCNA_00565	CC_0531	gamma-glutamyltranspeptidase	complement(580036..581778)	101.966	-0.566522	0.00475602	101.966	-0.0503784	0.863312	101.966	-0.224632	0.293324	101.966	-0.350606	0.118839	101.966	-0.69147	0.000296009	101.966	-0.138274	0.565113	101.966	-0.718609	0.000145524	82.4573	0.516144	0.00241629	78.5669	0.341891	0.066702	76.7524	0.215916	0.248003	76.7524	-0.124948	0.555301	81.3353	0.428248	0.0136469	76.7524	-0.152087	0.433677	82.4573	-0.174253	0.42783	82.4573	-0.300228	0.566052
596	CCNA_R0008			582032..582108	104.434	-0.0336243	0.945848	95.9744	-1.21083	0.00252378	95.9744	-0.59707	0.123599	95.9744	-0.366016	0.42909	95.9744	-0.503079	0.196885	95.9744	-1.14275	0.0033402	95.9744	-0.207931	0.616226	104.434	-1.1772	0.000411514	104.434	-0.563446	0.115007	104.434	-0.332392	0.351844	104.434	-0.469455	0.193434	104.434	-1.10913	0.000667898	104.434	-0.174306	0.64518	57.1509	0.613758	0.125908	63.5538	0.844812	0.281248
597	CCNA_00566	CC_0532	mannonate dehydratase	complement(582330..583541)	42.5014	-0.303891	0.163072	42.5014	0.0288786	0.925021	42.5014	-0.564677	0.00367294	42.5014	0.0360794	0.902349	42.5014	-0.380901	0.0567698	42.5014	0.0811961	0.746683	42.5014	-0.315664	0.117314	38.354	0.33277	0.0578045	38.354	-0.260786	0.179396	38.354	0.33997	0.0542861	38.354	-0.0770098	0.731584	39.4508	0.385087	0.0266086	38.354	-0.0117731	0.957183	36.3172	-0.593556	0.000939129	37.5936	0.0072008	0.995617
598	CCNA_00567	CC_0533	alpha-1,2-mannosidase	complement(583664..585976)	21.3057	-0.163887	0.380009	21.3057	0.0520874	0.816992	21.3057	-0.418969	0.00859154	21.3057	0.0968887	0.65687	21.3057	-0.182829	0.285502	21.3057	0.143693	0.443703	21.3057	-0.21824	0.188935	21.1442	0.215975	0.137346	21.1442	-0.255081	0.0969974	21.1442	0.260776	0.0697874	21.1442	-0.0189415	0.92366	21.1442	0.307581	0.0287305	21.1442	-0.054353	0.748078	18.5217	-0.471056	0.00133066	19.6688	0.0448014	0.950134
599	CCNA_00568	CC_0534	N-acetylglucosamine-6-phosphate deacetylase	complement(585948..587111)	6.53194	0.28934	0.298904	4.80496	0.0265994	0.945464	4.80496	0.0948288	0.751681	4.80496	0.0570631	0.880215	4.80496	0.0225535	0.94354	4.80496	0.062334	0.853231	4.80496	-0.0419088	0.884008	6.53194	-0.26274	0.248832	6.53194	-0.194511	0.433229	6.53194	-0.232277	0.313056	6.53194	-0.266786	0.262977	6.53194	-0.227006	0.308497	6.53194	-0.331249	0.144859	4.63778	0.0682294	0.829027	4.35601	0.0304637	0.980396
600	CCNA_00569	CC_0535	glucosamine-6-phosphate deaminase	complement(587111..588187)	6.60672	0.0126479	0.971971	5.89661	0.2033	0.544245	5.89661	0.0926492	0.771658	5.92927	0.203856	0.550357	5.89661	-0.234266	0.4251	6.92759	0.410516	0.149065	5.89661	0.0108001	0.970708	6.60672	0.190652	0.443047	6.60672	0.0800013	0.789557	6.60672	0.191208	0.449552	6.60672	-0.246914	0.357099	6.92759	0.397869	0.0801765	6.60672	-0.00184779	0.994861	5.72491	-0.11065	0.730354	5.92927	0.000556086	0.999628
601	CCNA_00570	CC_0536	GntR-family transcriptional regulator	complement(588225..589130)	6.97537	-0.0516373	0.895171	6.48419	-0.0303489	0.948154	6.48419	-0.382762	0.2429	6.48419	0.154716	0.711057	6.48419	-0.440806	0.16782	9.67801	0.762119	0.0126862	6.48419	-0.45911	0.148915	6.97537	0.0212885	0.946972	6.97537	-0.331125	0.279357	6.97537	0.206353	0.481497	6.97537	-0.389169	0.191265	9.67801	0.813756	0.00100174	6.97537	-0.407473	0.156059	5.36057	-0.352413	0.288973	6.28035	0.185065	0.871847
602	CCNA_00571	CC_0537	phosphoenolpyruvate-protein phosphotransferase/phosphocarrier protein HPr/PTS system, glucose-specific IIA subunit	589132..591768	2.76981	-0.351287	0.443811	2.76981	0.246034	0.622003	2.76981	-0.779509	0.0503164	2.82381	0.218491	0.68097	2.76981	-1.31996	0.000693157	4.18565	0.784702	0.053974	2.76981	-0.646784	0.105307	2.76743	0.597321	0.0844789	2.41254	-0.428222	0.280823	2.82381	0.569778	0.104449	2.41254	-0.968672	0.00876454	4.18565	1.13599	0.000472241	2.41254	-0.295497	0.445439	2.76743	-1.02554	0.00485555	2.82381	-0.027543	0.992967
603	CCNA_00572	CC_0538	PTS system, N-acetylglucosamine-specific IIBC component	591765..593513	1.74124	0.0224178	0.978135	1.53495	-0.010106	0.990973	1.53495	-0.635311	0.348571	2.87065	1.11006	0.100039	1.53495	-0.554157	0.412904	2.13481	0.672129	0.329415	1.53495	0.296504	0.664674	1.74124	-0.0325239	0.959245	1.74124	-0.657729	0.288578	2.87065	1.08764	0.0389265	1.74124	-0.576575	0.356145	2.13481	0.649711	0.23881	1.74124	0.274087	0.657455	1.28133	-0.625205	0.358269	2.87065	1.12016	0.391512
604	CCNA_00573	CC_0539	TonB-dependent receptor	593829..596600	30.3409	-0.0428512	0.844869	35.9635	0.614849	0.000150382	33.2395	0.400233	0.0122659	35.6514	0.55821	0.00077065	32.1195	0.470632	0.00274741	37.5396	0.609737	0.000151496	31.221	0.503867	0.00114308	35.9635	0.6577	9.51524e-07	33.2395	0.443084	0.00202525	35.6514	0.601061	9.15202e-06	32.1195	0.513483	0.000276611	37.5396	0.652588	1.12542e-06	31.221	0.546719	7.20045e-05	35.9635	-0.214616	0.193506	35.9635	-0.056639	0.93297
605	CCNA_00574	CC_0540	alpha-N-acetylglucosaminidase	596740..599052	12.078	0.015946	0.953163	11.9424	0.406724	0.0585487	11.0409	0.195535	0.364543	10.9971	0.243121	0.300903	10.7297	0.0277764	0.90782	12.0824	0.355379	0.0964054	10.7297	0.172662	0.415148	12.078	0.390778	0.0224397	12.078	0.179589	0.3678	12.078	0.227175	0.214223	12.078	0.0118304	0.962733	12.0824	0.339433	0.0502016	12.078	0.156716	0.41087	11.9424	-0.211189	0.313933	11.9424	-0.163604	0.802255
606	CCNA_00575	CC_0541	hypothetical protein	599049..600167	13.0475	-0.172381	0.486038	13.0475	0.255284	0.289518	13.0475	0.0152663	0.952376	13.1113	0.215082	0.392001	13.0475	-0.0284068	0.909647	13.0475	0.151074	0.536742	13.0475	0.166586	0.451712	13.0158	0.427665	0.01666	12.9258	0.187648	0.368488	13.1113	0.387463	0.0316208	12.9258	0.143975	0.507187	12.9258	0.323455	0.0754953	12.9258	0.338967	0.0669208	13.0158	-0.240017	0.265862	13.1113	-0.040202	0.961832
607	oppA	CC_0542	oligopeptide-binding protein oppA	600176..601420	10.4453	0.0394556	0.905504	9.12954	0.0422128	0.915781	9.12954	0.0899689	0.771118	9.12954	0.0704054	0.851805	9.12954	-0.155713	0.589189	9.12954	0.149234	0.636196	9.12954	-0.417989	0.11384	10.4453	0.00275723	0.990793	10.4453	0.0505133	0.86643	10.4453	0.0309498	0.910895	10.4453	-0.195168	0.460139	10.4453	0.109778	0.659127	10.4453	-0.457444	0.0497552	8.7187	0.0477561	0.88517	8.33474	0.0281925	0.983355
608	CCNA_00578	CC_0544	family 67 glycosyl hydrolase protein	601496..604033	16.1561	-0.173234	0.441065	16.1561	-0.54536	0.00672155	16.1561	-0.52123	0.00567403	16.1561	-0.529316	0.00947247	16.1561	-0.541534	0.00386697	16.1561	-0.446678	0.0262697	16.1561	-0.608384	0.0010121	16.0095	-0.372126	0.0284123	16.0095	-0.347995	0.0526181	16.0095	-0.356082	0.0369232	16.0095	-0.3683	0.0377884	16.0095	-0.273444	0.113926	16.0095	-0.43515	0.0107108	10.1217	0.0241303	0.926098	9.66736	0.0160435	0.988908
609	CCNA_00579	CC_0545	endonuclease	complement(604210..606009)	9.40046	-0.436793	0.0624009	21.5235	1.45088	9.65078e-13	16.8767	0.996032	9.00946e-07	17.6602	1.11228	1.24281e-07	16.3333	1.06073	1.57488e-07	23.172	1.48865	1.47103e-13	16.9345	1.19762	2.28552e-09	21.5235	1.88767	1.67326e-27	16.8767	1.43283	1.15618e-15	17.6602	1.54907	9.71718e-19	16.3333	1.49752	3.35108e-17	23.172	1.92545	6.32961e-29	16.9345	1.63441	2.39906e-20	21.5235	-0.454847	0.0202036	21.5235	-0.338601	0.517865
610	CCNA_00580	CC_0546	AAA ATPase domain protein	complement(606207..609290)	1.60969	0.02032	0.964437	2.38426	0.985371	0.00274464	2.25346	0.807325	0.0102013	2.2296	0.837503	0.0138149	1.89233	0.661245	0.0389561	2.79314	1.15041	0.000263648	1.4302	0.308096	0.372093	2.38426	0.965051	0.000271452	2.25346	0.787005	0.00502502	2.2296	0.817183	0.00238061	1.89233	0.640925	0.0258105	2.79314	1.13009	1.19461e-05	1.60969	0.287776	0.348837	2.38426	-0.178046	0.611868	2.38426	-0.147868	0.901675
611	CCNA_03886		trypsin-like peptidase domain family protein	complement(609287..611065)	3.68268	-0.175245	0.623466	6.75432	1.13045	3.52975e-05	7.30777	1.13939	1.03061e-05	8.37194	1.38715	1.78198e-07	6.83258	1.1442	9.89691e-06	10.5224	1.70087	2.9286e-11	6.05209	1.06324	4.16265e-05	6.75432	1.3057	6.22105e-09	7.30777	1.31463	8.03748e-09	8.37194	1.5624	1.16112e-12	6.83258	1.31944	6.3293e-09	10.5224	1.87611	3.32546e-18	6.05209	1.23848	5.8771e-08	7.30777	0.00893676	0.978936	8.37194	0.256703	0.749306
612	CCNA_00582	CC_0548	hypothetical protein	611200..611757	23.6125	0.0103282	0.977913	113.824	2.68858	5.29297e-28	130.906	2.78642	6.13649e-31	92.7711	2.3382	3.69474e-21	105.474	2.59351	9.73475e-27	124.686	2.75147	1.58525e-29	112.185	2.7634	2.652e-30	113.824	2.67825	7.55234e-37	130.906	2.77609	6.44588e-39	92.7711	2.32787	5.62213e-28	105.474	2.58318	8.40997e-34	124.686	2.74114	9.06457e-39	112.185	2.75307	2.32814e-38	130.906	0.0978377	0.751847	113.824	-0.350384	0.610759
613	CCNA_00583	CC_0549	lysozyme family protein	complement(611838..613205)	7.19299	0.000889097	0.997102	16.7361	1.61745	1.00722e-13	18.8734	1.69497	6.99588e-16	15.8572	1.49186	1.03204e-11	20.2816	1.913	5.13375e-20	19.8083	1.79647	3.31018e-17	17.3497	1.76627	4.55747e-17	16.7361	1.61656	1.06688e-18	18.8734	1.69408	3.69434e-20	15.8572	1.49097	4.09842e-16	20.2816	1.91211	6.48736e-26	19.8083	1.79558	2.17982e-23	17.3497	1.76538	5.97757e-22	18.8734	0.0775243	0.765858	16.7361	-0.125589	0.87762
614	CCNA_00585	CC_0551	hypothetical protein	613324..614379	9.91672	0.260406	0.400066	18.8984	1.59616	1.24396e-10	21.0005	1.65141	4.42499e-12	19.0316	1.55692	4.15644e-10	21.62	1.81263	2.3684e-14	25.8159	1.98019	1.4407e-16	19.8089	1.75965	1.48077e-13	18.8984	1.33576	1.14813e-10	21.0005	1.39101	3.23945e-11	19.0316	1.29652	3.74405e-10	21.62	1.55222	5.50767e-14	25.8159	1.71978	1.66043e-17	19.8089	1.49924	4.87368e-13	21.0005	0.0552508	0.859024	19.0316	-0.0392411	0.967489
615	CCNA_00586	CC_0552	LytR/AlgR-family transcriptional regulator	complement(614415..615746)	21.1951	-0.272121	0.240538	21.1951	0.00588336	0.986218	21.1951	-0.126033	0.60034	21.1951	-0.147324	0.591268	21.1951	-0.441537	0.033775	21.1951	-0.0738347	0.782422	21.1951	-0.37521	0.0734013	19.5814	0.278004	0.138165	19.5814	0.146087	0.502913	19.5814	0.124796	0.546993	19.5814	-0.169416	0.430148	19.5814	0.198286	0.302108	19.5814	-0.103089	0.628746	17.8254	-0.131917	0.58335	17.8254	-0.153208	0.830314
616	CCNA_00587	CC_0553	alpha/beta hydrolase family protein	615934..617430	11.5978	0.457466	0.0547103	8.48088	0.408513	0.109135	10.3222	0.59289	0.00769602	8.99506	0.452817	0.0730308	10.8924	0.788501	0.000265177	9.81549	0.552846	0.0190943	9.36218	0.646556	0.00312799	11.5978	-0.0489533	0.828227	11.5978	0.135424	0.565637	11.5978	-0.00464938	0.985921	11.5978	0.331035	0.107424	11.5978	0.0953794	0.659903	11.5978	0.18909	0.37275	10.3222	0.184377	0.45979	8.99506	0.0443039	0.961832
617	CCNA_00588		SapA domain protein	617604..617843	18.8057	0.0754325	0.847208	37.5244	1.4869	5.21897e-08	39.043	1.43461	3.91923e-08	36.7009	1.40111	3.33467e-07	39.1474	1.55365	2.29962e-09	42.612	1.60221	1.49362e-09	33.9329	1.42043	6.16269e-08	37.5244	1.41147	2.19367e-10	39.043	1.35917	1.69031e-09	36.7009	1.32568	2.35917e-09	39.1474	1.47821	3.04967e-11	42.612	1.52678	2.13116e-12	33.9329	1.345	2.51134e-09	39.043	-0.0522974	0.871741	37.5244	-0.0857923	0.93906
618	CCNA_00589	CC_0554	hypothetical protein	complement(617851..618567)	35.9726	0.0296954	0.918977	102.662	1.95314	6.15248e-22	83.434	1.55356	1.36128e-14	99.2724	1.8575	8.02377e-20	102.024	1.96139	8.83098e-23	141.967	2.35536	4.29802e-32	93.5744	1.92098	7.0633e-22	102.662	1.92345	4.43118e-28	83.434	1.52387	2.13498e-17	99.2724	1.8278	1.78646e-25	102.024	1.93169	6.63258e-28	141.967	2.32566	4.09002e-41	93.5744	1.89128	9.3745e-27	102.662	-0.39958	0.0518381	102.662	-0.095648	0.908544
619	CCNA_00590	CC_0555	FixC-family flavoprotein dehydrogenase	complement(618615..619724)	10.5095	0.132331	0.71237	12.9986	0.844648	0.00272703	13.9206	0.843716	0.00138003	16.2489	1.12708	3.29755e-05	17.2568	1.27637	5.39337e-07	22.9903	1.60323	4.10343e-10	12.7209	0.913036	0.000443774	12.9986	0.712317	0.0019563	13.9206	0.711386	0.00296839	16.2489	0.994749	9.05831e-06	17.2568	1.14404	4.24451e-07	22.9903	1.4709	1.05187e-11	12.7209	0.780705	0.000739055	13.9206	-0.000931801	0.998033	16.2489	0.282432	0.720477
620	CCNA_00591	CC_0556	hypothetical protein	complement(619728..621791)	21.9871	-0.114524	0.669199	82.1914	2.19948	6.35666e-32	63.6534	1.73022	1.53835e-20	69.6848	1.90935	4.7511e-24	61.1856	1.78876	8.17333e-22	102.485	2.45201	6.89214e-40	51.181	1.61797	5.60177e-18	82.1914	2.31401	7.04326e-46	63.6534	1.84474	9.70036e-29	69.6848	2.02387	2.907e-35	61.1856	1.90328	1.11558e-30	102.485	2.56654	1.70935e-56	51.181	1.73249	1.70351e-25	82.1914	-0.469261	0.0118784	82.1914	-0.290136	0.589909
621	CCNA_00592	CC_0557	ferritin superfamily protein	complement(621804..622871)	19.7021	-0.0367436	0.904667	62.6226	2.04248	6.68281e-22	50.0419	1.6133	2.2879e-14	56.8879	1.85516	4.65709e-18	56.9413	1.92226	4.94548e-20	79.5106	2.3178	2.0584e-28	48.8292	1.78208	2.72034e-17	62.6226	2.07922	7.49095e-30	50.0419	1.65005	1.5342e-18	56.8879	1.8919	7.43253e-25	56.9413	1.959	3.67514e-26	79.5106	2.35454	2.04872e-38	48.8292	1.81882	1.50954e-22	62.6226	-0.429177	0.0446289	62.6226	-0.18732	0.796067
622	CCNA_R0111			622892..623341	8.50631	-0.131652	0.751483	42.3911	2.57384	1.47253e-20	53.0822	2.80093	2.68593e-25	48.2658	2.72436	3.98123e-23	50.4256	2.85831	3.10316e-26	47.9493	2.68929	9.93017e-23	52.9008	3.00104	7.0754e-29	42.3911	2.70549	7.78892e-31	53.0822	2.93259	6.06798e-36	48.2658	2.85601	1.03041e-34	50.4256	2.98996	1.68686e-37	47.9493	2.82094	5.53372e-34	52.9008	3.13269	4.3171e-41	53.0822	0.227099	0.433042	48.2658	0.150527	0.878778
623	CCNA_00593	CC_0558	hypothetical protein	complement(622934..624517)	9.94892	-0.227088	0.388565	46.9129	2.49102	6.97259e-36	47.8207	2.4154	1.15228e-34	42.2859	2.28932	2.81427e-30	47.7871	2.53356	5.75735e-38	67.9303	2.95963	3.88396e-51	42.6438	2.45286	1.43736e-35	46.9129	2.71811	1.31188e-55	47.8207	2.64248	7.42265e-52	42.2859	2.5164	7.94914e-48	47.7871	2.76065	6.06619e-57	67.9303	3.18672	6.3859e-77	42.6438	2.67995	1.7264e-53	47.8207	-0.0756285	0.762613	46.9129	-0.201708	0.75822
624	CCNA_00594	CC_0559	hypothetical protein	complement(624522..626342)	17.3598	-0.33738	0.257841	149.12	3.35765	5.72781e-46	158.28	3.3428	1.59535e-46	123.244	3.0288	2.54905e-37	142.219	3.30966	1.90149e-45	191.68	3.65277	1.36937e-54	152.854	3.49336	1.16735e-50	149.12	3.69503	2.33562e-71	158.28	3.68018	5.2374e-70	123.244	3.36618	2.41659e-59	142.219	3.64704	6.54315e-69	191.68	3.99015	3.36848e-83	152.854	3.83074	4.47935e-76	158.28	-0.0148456	0.96728	149.12	-0.328851	0.641388
625	CCNA_R0112			626656..626908	26.3933	0.602037	0.0778829	21.7608	0.723655	0.038358	27.0281	0.939395	0.00248581	26.5723	0.968226	0.0038045	30.1971	1.22638	4.88573e-05	28.6452	1.06049	0.00091991	29.2025	1.24439	3.43101e-05	26.3933	0.121618	0.686241	27.0281	0.337358	0.260533	26.5723	0.366189	0.192106	30.1971	0.624342	0.0224307	28.6452	0.458454	0.088272	29.2025	0.642353	0.0155426	27.0281	0.21574	0.539068	26.5723	0.244572	0.811407
626	CCNA_00595	CC_0560	FecR family protein	complement(626899..627888)	13.8989	-0.0451191	0.878889	12.921	0.222857	0.418833	15.8714	0.450472	0.0447157	12.921	0.184874	0.522983	12.921	0.142192	0.573035	16.1585	0.510312	0.0286575	12.921	0.276685	0.235541	13.8989	0.267976	0.189816	15.8714	0.495592	0.0137573	13.8989	0.229994	0.273853	13.8989	0.187311	0.41065	16.1585	0.555431	0.00326363	13.8989	0.321804	0.113718	15.8714	0.227615	0.343083	12.7638	-0.0379828	0.967489
627	CCNA_00596	CC_0561	RpoE-family sigma factor	complement(627846..628364)	50.5011	0.453858	0.0102378	33.0801	-0.00982683	0.971932	39.8431	0.419272	0.0152426	34.4831	0.266851	0.185303	44.3227	0.682678	3.45238e-05	37.635	0.375096	0.0419499	41.9617	0.686412	2.91652e-05	50.5011	-0.463684	0.00192576	50.5011	-0.0345852	0.862495	50.5011	-0.187007	0.240488	50.5011	0.22882	0.151544	50.5011	-0.078762	0.636035	50.5011	0.232555	0.13108	39.8431	0.429099	0.00875513	34.4831	0.276678	0.550043
628	CCNA_00597	CC_0562	TonB-dependent receptor	628523..631663	3.00872	0.00154754	0.99567	2.73321	-0.284983	0.330783	2.73321	-0.194187	0.474518	2.73321	-0.137519	0.68097	2.73321	-0.0611298	0.830026	2.73321	0.0578594	0.859513	2.73321	-0.406027	0.105198	3.00872	-0.28653	0.203302	3.00872	-0.195735	0.430432	3.00872	-0.139067	0.562602	3.00872	-0.0626774	0.82275	3.00872	0.0563119	0.819508	3.00872	-0.407575	0.0669649	2.14589	0.0907953	0.766939	2.14383	0.147463	0.876731
629	CCNA_00598	CC_0563	TonB-dependent receptor	complement(631886..634816)	23.7617	0.352422	0.0557888	17.9325	0.355619	0.0628861	19.8915	0.407841	0.0189195	19.8786	0.463988	0.0127604	22.9213	0.72685	1.13038e-05	20.4521	0.481111	0.00765027	19.1644	0.546999	0.00109784	23.7617	0.00319704	0.985277	23.7617	0.0554184	0.779779	23.7617	0.111566	0.516634	23.7617	0.374428	0.0171186	23.7617	0.128689	0.432507	23.7617	0.194576	0.229707	19.8915	0.0522213	0.807277	19.8786	0.108369	0.865967
630	CCNA_03887		hypothetical protein	635047..635673	19.1823	-0.59543	0.00988227	34.9459	1.11655	1.2489e-07	38.5499	1.15864	8.49836e-09	39.2271	1.24054	2.60301e-09	42.1354	1.39489	2.33321e-12	39.4924	1.2296	2.32351e-09	35.3924	1.23142	8.66181e-10	34.9459	1.71198	7.58226e-22	38.5499	1.75407	1.32516e-22	39.2271	1.83597	2.05652e-25	42.1354	1.99032	2.24049e-29	39.4924	1.82503	2.81851e-25	35.3924	1.82685	1.42663e-24	38.5499	0.0420859	0.873668	39.2271	0.123991	0.872329
631	CCNA_00600	CC_0565	hypothetical protein	635661..636890	13.1132	-0.438619	0.0737981	20.4644	0.89292	7.72359e-05	21.7788	0.882049	3.77768e-05	21.8807	0.937011	3.22505e-05	19.8599	0.845131	8.55208e-05	22.4011	0.960646	1.41113e-05	17.8212	0.789819	0.000238064	20.4644	1.33154	7.67644e-13	21.7788	1.32067	2.49863e-12	21.8807	1.37563	9.07196e-14	19.8599	1.28375	8.85958e-12	22.4011	1.39927	2.66542e-14	17.8212	1.22844	8.03441e-11	21.7788	-0.0108716	0.972397	21.8807	0.0440908	0.961371
632	CCNA_00601	CC_0566	MoxR-like ATPase	636877..637848	29.3639	-0.69645	0.00367339	71.9396	1.54441	3.01516e-12	50.5264	0.929495	2.93533e-05	55.2388	1.11468	1.35536e-06	46.0016	0.904525	5.17978e-05	60.5469	1.23109	4.73708e-08	41.5474	0.848524	0.000140736	71.9396	2.24086	2.06987e-32	50.5264	1.62595	6.94284e-17	55.2388	1.81113	2.20905e-21	46.0016	1.60098	1.60535e-16	60.5469	1.92754	3.12889e-24	41.5474	1.54497	2.10851e-15	71.9396	-0.614919	0.0033828	71.9396	-0.429739	0.387343
633	CCNA_00602	CC_0567	von Willebrand factor type A domain protein	637845..639158	6.58982	-0.525301	0.0495025	9.05086	0.712827	0.00544113	8.55815	0.532576	0.0308792	9.69376	0.766493	0.00271978	7.09586	0.353118	0.168656	9.99328	0.792252	0.00135613	6.65239	0.364058	0.15237	9.05086	1.23813	2.09757e-09	8.55815	1.05788	7.23214e-07	9.69376	1.29179	2.57167e-10	7.09586	0.878418	5.82713e-05	9.99328	1.31755	8.10663e-11	6.65239	0.889359	3.71462e-05	9.05086	-0.180252	0.508346	9.69376	0.0536652	0.956199
634	CCNA_00603	CC_0568	integral membrane protein	639155..640153	10.934	-0.503632	0.0456235	15.4347	0.735945	0.00217682	15.3446	0.637038	0.00528167	14.5346	0.612599	0.0139197	11.2737	0.295814	0.229952	14.5913	0.596156	0.0138224	10.934	0.119565	0.653159	15.4347	1.23958	1.86057e-10	15.3446	1.14067	9.65221e-09	14.5346	1.11623	1.10871e-08	11.2737	0.799446	0.000117902	14.5913	1.09979	1.49323e-08	9.32505	0.623196	0.0029523	15.4347	-0.098907	0.720896	15.4347	-0.123346	0.886132
635	CCNA_00604	CC_0569	RDD family membrane protein	640131..641012	19.3983	-0.0512354	0.845263	37.1532	1.29367	8.23515e-13	31.8007	0.965222	6.96651e-08	34.9121	1.15514	2.96403e-10	33.9112	1.16259	5.11886e-11	36.2262	1.18872	4.58422e-11	30.167	1.08513	1.06625e-09	37.1532	1.34491	1.40785e-18	31.8007	1.01646	1.30827e-10	34.9121	1.20638	3.52835e-15	33.9112	1.21382	4.76707e-15	36.2262	1.23996	4.05567e-16	30.167	1.13636	3.58248e-13	37.1532	-0.328448	0.0653223	37.1532	-0.13853	0.823708
636	CCNA_00605	CC_0570	conserved hypothetical membrane protein	complement(641122..641910)	181.024	-0.467082	0.153088	425.898	1.48954	2.58202e-07	397.734	1.28821	4.38961e-06	386.369	1.30026	1.14762e-05	341.049	1.17524	3.24868e-05	477.313	1.58647	2.96072e-08	340.834	1.25773	6.97616e-06	425.898	1.95662	5.71302e-16	397.734	1.75529	1.3821e-12	386.369	1.76735	3.68867e-13	341.049	1.64233	3.34889e-11	477.313	2.05355	1.68266e-17	340.834	1.72481	2.44245e-12	425.898	-0.201332	0.553074	425.898	-0.189276	0.858997
637	CCNA_00607	CC_0571	TonB-dependent receptor	642577..645570	20.1615	0.346356	0.0993685	14.3554	0.263865	0.245649	18.9654	0.569441	0.00277463	17.7123	0.528945	0.0109006	20.7357	0.815026	1.06902e-05	17.2189	0.464709	0.0231134	19.1253	0.778566	2.44618e-05	20.1615	-0.0824907	0.664868	20.1615	0.223085	0.243241	20.1615	0.182589	0.323002	20.7357	0.468671	0.00708143	20.1615	0.118353	0.525926	20.1615	0.432211	0.0111124	18.9654	0.305576	0.115239	17.7123	0.26508	0.613949
638	CCNA_00608	CC_0572	endopygalactorunase	645702..647285	23.2937	0.054505	0.820892	24.688	0.553695	0.00268204	30.1711	0.738724	1.15973e-05	26.0262	0.582315	0.00162693	28.9982	0.794353	2.24473e-06	27.9585	0.661641	0.000196811	26.1256	0.723667	1.70605e-05	24.688	0.49919	0.000961339	30.1711	0.684219	6.60759e-06	26.0262	0.52781	0.000474307	28.9982	0.739848	8.56761e-07	27.9585	0.607136	4.3198e-05	26.1256	0.669162	8.16603e-06	30.1711	0.185029	0.325357	26.0262	0.0286205	0.967489
639	CCNA_00609	CC_0573	PurR-family transcriptional regulator	647369..648415	110.173	0.575833	0.000590169	66.2398	0.107242	0.628055	103.335	0.798749	5.58877e-07	70.9522	0.317219	0.0979468	106.055	0.94011	2.98819e-09	66.2398	0.0177479	0.941089	106.277	1.03239	5.05484e-11	110.173	-0.468591	0.00122538	110.173	0.222916	0.17271	110.173	-0.258613	0.090941	110.173	0.364278	0.0172993	110.173	-0.558085	9.94866e-05	110.173	0.456554	0.00173012	103.335	0.691507	2.1438e-06	70.9522	0.209978	0.658423
640	CCNA_00610	CC_0574	alpha-1,2-mannosidase	648428..651031	106.723	0.321038	0.116407	78.6798	0.29627	0.166123	97.6764	0.505296	0.00641621	80.8772	0.296352	0.17187	91.6455	0.523366	0.00451534	76.6078	0.0857036	0.718275	94.3361	0.649192	0.00030245	106.723	-0.0247682	0.900006	106.723	0.184257	0.331929	106.723	-0.0246868	0.905205	106.723	0.202328	0.276414	106.723	-0.235335	0.172223	106.723	0.328153	0.0521149	97.6764	0.209026	0.295049	80.8772	8.1347e-05	0.99981
641	CCNA_00611	CC_0575	beta-lactamase	651343..652815	86.7191	-0.0388212	0.865378	79.8189	-0.0191	0.942403	79.8189	-0.0471462	0.824976	79.8189	0.0600105	0.810361	79.8189	0.0522926	0.7948	79.8189	-0.200863	0.307931	79.8189	0.253625	0.150521	86.7191	0.0197212	0.913116	86.7191	-0.00832496	0.969606	86.7191	0.0988317	0.567735	86.7191	0.0911138	0.626719	86.7191	-0.162042	0.315516	86.7191	0.292446	0.0592963	69.4785	-0.0280462	0.900239	71.7413	0.0791105	0.908544
642	CCNA_00612	CC_0576	L-asparaginase	complement(653295..654179)	18.2421	-0.292395	0.192575	24.6537	0.687617	0.000670011	18.2421	-0.192448	0.387767	22.7292	0.524078	0.0135161	18.2421	-0.0436431	0.855128	22.9913	0.522328	0.0111137	18.2421	0.0113221	0.962212	24.6537	0.980012	2.5581e-09	16.7284	0.0999474	0.661684	22.7292	0.816473	9.06803e-07	16.7284	0.248752	0.204851	22.9913	0.814724	7.92177e-07	16.7284	0.303717	0.100765	24.6537	-0.880064	2.50589e-07	24.6537	-0.163538	0.798282
643	CCNA_00613	CC_0577	cyanophycinase	complement(654176..655519)	17.8052	-0.32985	0.217909	18.807	0.33371	0.224187	17.8052	-0.265572	0.30578	17.8052	0.0425081	0.905278	17.8052	-0.258633	0.313339	18.3496	0.229054	0.406884	17.8052	-0.64831	0.00594258	18.807	0.663559	0.00111754	15.7975	0.0642779	0.817109	15.9985	0.372358	0.0849089	15.7975	0.0712163	0.797661	18.3496	0.558904	0.00667194	15.7975	-0.318461	0.157778	18.807	-0.599281	0.00671397	18.807	-0.291201	0.663295
644	CCNA_00614	CC_0578	short-chain fatty acids transporter	complement(655396..656883)	29.2876	-0.292864	0.129717	53.8718	1.134	1.04299e-11	29.2876	0.0728775	0.731731	42.0535	0.731911	3.25764e-05	29.2876	0.0159039	0.94354	40.1057	0.644758	0.000246473	29.2876	0.136912	0.475464	53.8718	1.42686	7.36478e-24	27.6845	0.365741	0.0252023	42.0535	1.02477	1.1345e-12	26.7287	0.308768	0.0616063	40.1057	0.937621	8.52596e-11	26.7287	0.429776	0.00572748	53.8718	-1.06112	2.1136e-13	53.8718	-0.40209	0.193483
645	CCNA_00615	CC_0579	TonB-dependent receptor	complement(656945..659863)	124.112	-0.56121	0.00652829	252.088	1.28089	3.38712e-11	124.112	0.0916384	0.704026	191.816	0.839046	3.75292e-05	124.112	0.0877289	0.704742	188.821	0.796183	8.23447e-05	124.112	0.156337	0.476286	252.088	1.8421	1.84886e-29	118.726	0.652849	0.000259466	191.816	1.40026	2.35674e-17	109.947	0.648939	0.000276177	188.821	1.35739	2.19099e-16	108.232	0.717547	3.51507e-05	252.088	-1.18925	1.46849e-12	252.088	-0.44184	0.249246
646	CCNA_03924		hypothetical protein	complement(659960..660031)	902.661	-0.174446	0.594811	1630.53	1.10683	2.02177e-05	902.661	-0.0741163	0.818769	1074.98	0.454019	0.126457	902.661	-0.0254243	0.939989	1609.73	1.01991	8.97365e-05	902.661	-0.356255	0.187762	1630.53	1.28127	2.8756e-09	892.549	0.100329	0.737126	1074.98	0.628465	0.0057476	892.549	0.149021	0.598856	1609.73	1.19435	3.45472e-08	892.549	-0.181809	0.481502	1630.53	-1.18094	1.00745e-07	1630.53	-0.652807	0.13082
647	CCNA_00616	CC_0580	Lrp-family transcriptional regulator	complement(660157..660612)	67.8617	-0.000971763	0.996714	60.8172	-0.318124	0.182436	60.8172	-0.830061	3.67082e-05	60.8172	-0.47332	0.0387118	60.8172	-1.14319	1.11159e-08	60.8172	-0.256909	0.273446	60.8172	-1.1507	9.77579e-09	67.8617	-0.317152	0.0903562	67.8617	-0.829089	5.49045e-06	67.8617	-0.472348	0.00965806	67.8617	-1.14222	1.94781e-10	67.8617	-0.255937	0.176149	67.8617	-1.14973	1.82143e-10	40.8527	-0.511937	0.0106432	40.8527	-0.155196	0.833031
648	CCNA_00617	CC_0581	arginine N-succinyltransferase, beta chain	660731..661774	1091.56	0.584808	0.115075	651.203	-0.101907	0.832593	651.203	-0.539046	0.12887	651.203	-0.639604	0.0968966	651.203	-1.01301	0.00237767	651.203	0.010554	0.980152	651.203	-1.19126	0.000262578	1091.56	-0.686715	0.0214225	1091.56	-1.12385	0.000182639	1091.56	-1.22441	2.38457e-05	1091.56	-1.59782	3.72018e-08	1091.56	-0.574254	0.0607631	1091.56	-1.77606	5.54578e-10	509.722	-0.437139	0.217149	509.722	-0.537697	0.550043
649	CCNA_00618	CC_0582	succinylglutamic semialdehyde dehydrogenase	661761..663179	720.851	0.108116	0.818135	599.354	-0.627016	0.101566	599.354	-1.34436	4.35994e-05	599.354	-1.24941	0.000408369	599.354	-1.7008	1.60338e-07	599.354	-0.455852	0.23876	599.354	-1.85225	9.03346e-09	720.851	-0.735132	0.0140972	720.851	-1.45247	9.14841e-07	720.851	-1.35752	2.90657e-06	720.851	-1.80891	4.09475e-10	720.851	-0.563967	0.0680297	720.851	-1.96037	8.59259e-12	325.071	-0.717343	0.0284543	325.071	-0.62239	0.426089
650	CCNA_00619	CC_0583	succinylarginine dihydrolase	663176..664456	706.743	0.320213	0.377014	506.497	-0.452448	0.204754	506.497	-1.26535	1.8253e-05	506.497	-1.29688	3.22505e-05	506.497	-1.67152	9.54714e-09	506.497	-0.483072	0.158753	506.497	-1.91163	3.2688e-11	706.743	-0.772661	0.00376523	706.743	-1.58557	1.4477e-09	706.743	-1.61709	3.06511e-10	706.743	-1.99173	9.34788e-15	706.743	-0.803285	0.00269033	706.743	-2.23184	2.37983e-18	310.347	-0.812905	0.0043201	310.347	-0.844433	0.0808827
651	CCNA_00620	CC_0584	acetylornithine aminotransferase/succinyldiaminopimelate aminotransferase	664466..665644	1984.38	0.254077	0.501003	1488.06	-0.0660251	0.888212	1488.06	-0.854769	0.00506873	1488.06	-0.867961	0.00851816	1488.06	-1.24777	2.55265e-05	1488.06	-0.175214	0.652927	1488.06	-1.31735	7.1108e-06	1984.38	-0.320102	0.263228	1984.38	-1.10885	4.15383e-05	1984.38	-1.12204	1.9663e-05	1984.38	-1.50185	1.06629e-08	1984.38	-0.42929	0.128473	1984.38	-1.57143	1.54545e-09	1192.16	-0.788744	0.00587415	1192.16	-0.801936	0.0986949
652	CCNA_00621	CC_0585	conserved domain hypothetical protein	complement(666047..666601)	110.417	0.628597	0.00113227	64.0023	-1.00747	3.53529e-07	64.0023	-1.49199	1.75791e-15	64.0023	-1.34155	4.15226e-12	64.0023	-1.19812	1.97222e-10	64.0023	-1.20037	4.13163e-10	64.0023	-1.50655	1.71261e-15	110.417	-1.63607	1.27228e-23	110.417	-2.12058	1.34819e-37	110.417	-1.97015	1.0749e-33	110.417	-1.82672	6.82888e-29	110.417	-1.82897	7.35763e-30	110.417	-2.13515	1.47383e-37	26.7196	-0.484514	0.0156704	26.7196	-0.334077	0.550043
653	CCNA_00622		hypothetical protein	666621..666806	117.827	0.956232	0.000428068	54.4081	0.155261	0.676716	70.9326	0.53558	0.0581456	60.5396	0.365838	0.266719	88.2242	0.972345	0.00025546	63.3834	0.408256	0.185768	71.0939	0.737273	0.00642168	117.827	-0.800971	0.000640196	117.827	-0.420652	0.101173	117.827	-0.590394	0.0130343	117.827	0.0161133	0.962733	117.827	-0.547976	0.0209849	117.827	-0.218959	0.400502	70.9326	0.380319	0.183088	60.5396	0.210577	0.826476
654	CCNA_00623	CC_0586	PAS-family sensor histidine kinase	666944..669151	75.7664	0.330118	0.139321	63.9752	0.499505	0.0215829	70.9511	0.548119	0.00629815	67.2886	0.525325	0.0165074	66.772	0.573094	0.00403624	70.1635	0.567173	0.0071892	59.5938	0.492792	0.0135762	75.7664	0.169387	0.377583	75.7664	0.218001	0.283692	75.7664	0.195206	0.314689	75.7664	0.242975	0.219059	75.7664	0.237055	0.205392	75.7664	0.162674	0.409239	70.9511	0.048614	0.849822	67.2886	0.0258195	0.978231
655	CCNA_03925		hypothetical protein	complement(667900..668223)	29.0503	0.82873	0.027379	24.2365	0.99549	0.00874472	33.0905	1.32473	0.000117411	18.8119	0.58725	0.160056	47.2325	1.97221	3.31381e-09	33.9173	1.39775	9.21e-05	53.3629	2.21118	2.04968e-11	29.0503	0.16676	0.625197	33.0905	0.496	0.133627	29.0503	-0.24148	0.485462	47.2325	1.14348	0.000124564	33.9173	0.569022	0.0639572	53.3629	1.38245	1.71588e-06	33.0905	0.32924	0.385592	24.2365	-0.40824	0.690216
656	CCNA_00624	CC_0587	putative pentapeptide repeat protein	complement(669233..670396)	13.6483	-1.19287	4.41153e-08	14.0272	0.289582	0.263991	13.6483	-1.07532	8.92557e-07	15.7991	0.41904	0.0903667	13.6483	-0.711898	0.00129423	14.8572	0.311541	0.204235	13.6483	-0.77212	0.000453364	14.0272	1.48246	6.17424e-15	6.64602	0.117559	0.669264	15.7991	1.61191	7.7947e-18	6.94568	0.480977	0.0292566	14.8572	1.50442	1.09581e-15	6.64602	0.420755	0.0536402	14.0272	-1.3649	2.53745e-12	15.7991	0.129458	0.876731
657	CCNA_00625	CC_0588	two-component receiver domain protein	670498..670875	119.893	-0.0167794	0.957664	108.702	0.0582178	0.863675	108.702	-0.385611	0.105625	108.702	0.163339	0.59175	108.702	-0.272728	0.263012	125.26	0.390871	0.117982	108.702	-0.797852	0.00032639	119.893	0.0749972	0.74088	119.893	-0.368832	0.091562	119.893	0.180118	0.419643	119.893	-0.255949	0.257466	125.26	0.40765	0.0440634	119.893	-0.781073	9.11148e-05	95.0929	-0.443829	0.0465267	105.864	0.105121	0.908544
658	CCNA_00626	CC_0589	methyl-accepting chemotaxis protein	complement(670929..672842)	43.2242	-1.5802	2.15483e-22	49.8056	0.459626	0.0126183	43.2242	-1.31193	1.06535e-15	54.3357	0.544916	0.00285427	43.2242	-0.734932	1.23129e-05	57.8679	0.609117	0.000531629	43.2242	-0.904943	5.1019e-08	49.8056	2.03983	6.61669e-46	16.0914	0.268268	0.126898	54.3357	2.12512	5.10214e-50	21.5545	0.845267	3.7519e-08	57.8679	2.18932	3.24762e-53	18.1355	0.675256	1.38964e-05	49.8056	-1.77156	1.35505e-34	54.3357	0.0852902	0.901501
659	CCNA_00627	CC_0590	hypothetical protein	complement(672921..673382)	6.62593	0.325153	0.542247	9.97628	1.3259	0.00255806	4.74494	-0.220882	0.677958	8.86289	1.09122	0.0171925	4.74494	-0.38988	0.434195	12.3206	1.5578	0.00021769	4.74494	-0.273214	0.587601	9.97628	1.00075	0.00435729	6.62593	-0.546035	0.203351	8.86289	0.766069	0.0343728	6.62593	-0.715033	0.0864078	12.3206	1.23264	0.000306755	6.62593	-0.598367	0.144759	9.97628	-1.54679	3.80813e-05	9.97628	-0.234682	0.876731
660	cheY	CC_0591	chemotaxis protein cheY	complement(673388..673771)	14.7989	-0.56889	0.0537651	69.526	2.48707	8.62953e-26	14.7989	0.153224	0.63206	56.6952	2.15125	2.90618e-19	14.7989	0.158246	0.604163	63.4615	2.29149	4.1743e-22	14.7989	-0.107784	0.734053	69.526	3.05596	1.13486e-48	14.7682	0.722114	0.00389088	56.6952	2.72014	1.2083e-38	13.6664	0.727136	0.00354731	63.4615	2.86038	5.21561e-43	11.1136	0.461106	0.0739366	69.526	-2.33385	1.31144e-30	69.526	-0.335825	0.589909
661	CCNA_00629	CC_0593	methyl-accepting chemotaxis protein	674363..676249	29.2923	-0.462154	0.0215831	43.8538	0.835322	1.26941e-05	29.2923	-0.332269	0.0973787	37.1637	0.541621	0.00811497	29.2923	-0.505426	0.00832324	43.5808	0.75965	7.34638e-05	29.2923	-0.395787	0.0409639	43.8538	1.29748	1.63285e-16	23.7602	0.129885	0.529985	37.1637	1.00377	3.22095e-10	23.7602	-0.0432721	0.85286	43.5808	1.2218	8.31691e-15	23.7602	0.0663667	0.746735	43.8538	-1.16759	3.07733e-13	43.8538	-0.293701	0.553189
662	cheAII	CC_0594	chemotaxis histidine kinase protein cheAII	676286..678580	9.06952	-0.412186	0.0516666	14.2553	0.912911	2.52727e-06	9.06952	-0.384351	0.0613098	13.811	0.817741	3.31279e-05	9.06952	-0.0486015	0.836617	15.2118	0.939977	8.67818e-07	9.06952	-0.191852	0.370095	14.2553	1.3251	1.86539e-16	7.53224	0.0278349	0.913138	13.811	1.22993	2.2692e-14	7.53224	0.363585	0.0517663	15.2118	1.35216	2.30852e-17	7.53224	0.220335	0.251135	14.2553	-1.29726	2.80132e-15	14.2553	-0.0951702	0.900074
663	cheW	CC_0595	chemotaxis protein cheW	678577..679029	8.83797	-0.463053	0.249819	13.8431	0.89077	0.0142918	8.83797	-0.557174	0.140685	11.8998	0.62103	0.110642	8.83797	-0.477484	0.207451	13.8664	0.835531	0.0194342	8.83797	-0.976788	0.00803265	13.8431	1.35382	3.29245e-06	7.07837	-0.0941211	0.827329	11.8998	1.08408	0.000266667	7.07837	-0.0144303	0.976077	13.8664	1.29858	7.02584e-06	7.07837	-0.513735	0.153065	13.8431	-1.44794	2.35805e-06	13.8431	-0.26974	0.803268
664	CCNA_00632	CC_0596	chemotaxis receiver domain protein CheYII	679026..679394	7.19554	-0.169849	0.712627	15.876	1.39826	3.09472e-05	7.79278	0.283093	0.469511	16.4802	1.41112	2.54324e-05	8.35638	0.505376	0.158359	18.5569	1.5718	1.24606e-06	7.19554	0.131215	0.748982	15.876	1.56811	1.01488e-08	7.79278	0.452942	0.180227	16.4802	1.58097	5.64288e-09	8.35638	0.675225	0.0317862	18.5569	1.74164	6.268e-11	7.04171	0.301064	0.379594	15.876	-1.11516	9.44102e-05	16.4802	0.0128642	0.995617
665	cheBII	CC_0597	receiver domain-glutamate methylesterase CheBII	679391..680467	7.82018	0.111201	0.739118	8.09841	0.555935	0.0431466	6.56005	-0.0162148	0.958469	9.83033	0.79135	0.00242881	6.56005	0.186924	0.511108	10.523	0.872418	0.000497344	6.56005	0.324865	0.218699	8.09841	0.444733	0.0428034	7.82018	-0.127416	0.651787	9.83033	0.680149	0.00117132	7.82018	0.0757227	0.793207	10.523	0.761216	0.000211319	7.82018	0.213664	0.376807	8.09841	-0.572149	0.0163629	9.83033	0.235415	0.761803
666	CCNA_00634	CC_0598	chemotaxis protein methyltransferase	680464..681294	12.5227	-0.205893	0.50709	16.9933	0.692961	0.0084774	12.5227	0.0939957	0.759372	19.1478	0.8267	0.00139922	14.3437	0.469351	0.0652757	18.2736	0.734001	0.00416829	13.0491	0.403194	0.116725	16.9933	0.898855	2.06789e-05	12.0618	0.299889	0.230986	19.1478	1.03259	6.84234e-07	14.3437	0.675245	0.00258033	18.2736	0.939894	6.36944e-06	13.0491	0.609087	0.00587807	16.9933	-0.598966	0.00999778	19.1478	0.133739	0.885126
667	CCNA_00635	CC_0599	CHASE2 membrane receptor	682056..683531	156.598	-0.594103	0.00275696	156.598	0.109568	0.673078	156.598	-0.3159	0.122944	156.598	0.0129275	0.967771	156.598	-0.163246	0.453247	156.598	0.0137624	0.959023	156.598	-0.234544	0.254469	141.784	0.703672	2.35835e-05	115.785	0.278204	0.14444	136.556	0.607031	0.000332708	116.404	0.430858	0.0169273	138.766	0.607866	0.000305405	115.785	0.359559	0.0427637	141.784	-0.425468	0.0226132	141.784	-0.0966409	0.901501
668	CCNA_00636	CC_0600	hypothetical protein	683537..684388	439.904	-0.798367	3.54673e-07	503.128	0.448839	0.00921261	439.904	0.154969	0.392742	459.122	0.274732	0.143987	439.904	0.0313375	0.872059	469.581	0.282754	0.116364	439.904	0.334473	0.0408377	503.128	1.24721	1.17361e-20	439.884	0.953336	5.00515e-12	459.122	1.0731	1.71302e-15	372.185	0.829705	2.37338e-09	469.581	1.08112	9.53319e-16	433.946	1.13284	7.04709e-17	503.128	-0.293871	0.0664093	503.128	-0.174107	0.720477
669	CCNA_R0113			complement(684418..684508)	6.2588	-0.426682	0.711329	6.2588	-0.942898	0.418387	6.2588	-0.387969	0.716266	6.2588	-0.63991	0.596724	6.2588	-1.1938	0.232863	6.2588	-2.04081	0.0665418	6.2588	-0.334201	0.746426	5.1711	-0.516216	0.588939	5.1711	0.0387129	0.973253	5.1711	-0.213229	0.831858	5.1711	-0.76712	0.45132	5.1711	-1.61413	0.0978062	5.1711	0.0924803	0.927514	4.23712	0.554929	0.632837	3.39126	0.302988	0.944465
670	CCNA_00637	CC_0601	tetratricopeptide repeat family protein	complement(684440..687454)	47.0712	-0.82976	3.40227e-09	47.0712	0.0946111	0.62222	47.0712	-0.565182	7.57634e-05	47.0712	0.0280604	0.900059	47.0712	-0.68225	1.42738e-06	47.0712	0.0117387	0.956216	47.0712	-0.560843	8.05087e-05	42.1054	0.924371	4.81757e-14	29.5865	0.264577	0.0608471	41.5421	0.85782	3.19482e-12	29.5865	0.14751	0.329433	41.6704	0.841499	7.72919e-12	29.5865	0.268917	0.0471053	42.1054	-0.659793	2.37681e-07	42.1054	-0.0665507	0.908544
671	CCNA_00638	CC_0602	heme:hemopexin-binding protein	complement(687421..690129)	42.1755	-0.637514	1.02495e-05	42.1755	0.137745	0.456577	42.1755	-0.401626	0.00659783	42.1755	0.124295	0.519166	42.1755	-0.251526	0.100982	42.1755	0.152903	0.376078	42.1755	-0.17115	0.275379	38.9588	0.775259	4.43786e-10	30.2649	0.235888	0.10097	39.7003	0.761809	9.04834e-10	30.2649	0.385988	0.00442548	41.1387	0.790418	1.66582e-10	30.2649	0.466364	0.000335887	38.9588	-0.539371	4.19626e-05	39.7003	-0.0134498	0.987354
672	CCNA_00639	CC_0603	heme:hemopexin-binding protein	complement(690126..691751)	41.6996	-0.075071	0.738173	39.4123	-0.172818	0.408177	39.4123	-0.094805	0.638555	39.4123	0.00902353	0.974023	39.4123	0.13268	0.483258	39.4123	-0.0504092	0.825457	39.4123	0.123964	0.504487	41.6996	-0.0977468	0.556063	41.6996	-0.019734	0.925776	41.6996	0.0840945	0.62615	41.6996	0.207751	0.207994	41.6996	0.0246618	0.895338	41.6996	0.199035	0.210731	33.1458	0.0780129	0.708118	34.1298	0.181841	0.720477
673	CCNA_R0114			691049..691611	0	N/A	N/A	0	N/A	N/A	0	N/A	N/A	0	N/A	N/A	0	N/A	N/A	0	N/A	N/A	0	N/A	N/A	0	N/A	N/A	0	N/A	N/A	0	N/A	N/A	0	N/A	N/A	0	N/A	N/A	0	N/A	N/A	0	N/A	N/A	0	N/A	N/A
674	CCNA_00640	CC_0604	hypothetical protein	complement(691897..692172)	27.601	0.000681768	0.997661	24.9715	0.144797	0.648836	24.9715	-0.196325	0.473703	24.9715	0.073481	0.834077	24.9715	0.0615179	0.829078	24.9715	-0.0290506	0.93212	24.9715	-0.0620237	0.827784	27.601	0.144115	0.534915	27.601	-0.197007	0.430432	27.601	0.0727993	0.772844	27.601	0.0608361	0.827082	27.601	-0.0297323	0.908404	27.601	-0.0627054	0.807387	23.161	-0.341122	0.178502	23.161	-0.0713156	0.944465
675	CCNA_00641	CC_0605	hypothetical protein	complement(692376..692672)	30.119	0.0912507	0.787024	29.0249	0.43806	0.122801	26.9819	0.234888	0.398516	31.0853	0.501647	0.0717797	28.1714	0.412354	0.108626	29.1489	0.382043	0.165922	28.8476	0.530936	0.0324755	30.119	0.346809	0.121826	30.119	0.143637	0.59556	31.0853	0.410397	0.0618009	30.119	0.321104	0.175532	30.119	0.290792	0.196108	30.119	0.439686	0.0466331	29.0249	-0.203172	0.466789	31.0853	0.0635874	0.953832
676	CCNA_00642	CC_0606	hypothetical protein	complement(692642..692899)	42.515	-0.0866141	0.792177	44.7196	0.395294	0.151826	52.5944	0.527234	0.0291581	45.9992	0.392095	0.157624	50.9082	0.602745	0.0110939	51.0594	0.519738	0.0419436	54.2665	0.766321	0.000900464	44.7196	0.481908	0.0227964	52.5944	0.613848	0.00426726	45.9992	0.478709	0.0237846	50.9082	0.689359	0.00112684	51.0594	0.606352	0.00313408	54.2665	0.852935	2.74252e-05	52.5944	0.13194	0.635836	45.9992	-0.00319847	0.999098
677	CCNA_00643	CC_0607	hypothetical protein	693356..693502	16.5049	0.293518	0.622225	12.1736	0.0994804	0.893288	14.9585	0.446512	0.387767	13.7158	0.391465	0.519847	12.375	0.292308	0.583283	12.1736	-0.108572	0.870229	13.6878	0.499804	0.3146	16.5049	-0.194038	0.675311	16.5049	0.152994	0.767583	16.5049	0.0979465	0.84262	16.5049	-0.00120982	0.998807	16.5049	-0.402091	0.360788	16.5049	0.206286	0.658596	14.9585	0.347032	0.520944	13.7158	0.291984	0.868461
678	CCNA_00644	CC_0608	hypothetical protein	694013..695422	8.37759	0.13027	0.646101	6.91207	0.0250835	0.942403	7.41305	0.255983	0.282417	7.51793	0.336185	0.185977	8.26849	0.531142	0.0142862	6.91207	0.101415	0.716702	7.72713	0.506082	0.0194506	8.37759	-0.105187	0.630502	8.37759	0.125713	0.59556	8.37759	0.205915	0.318073	8.37759	0.400872	0.0427571	8.37759	-0.0288555	0.902708	8.37759	0.375812	0.0527922	7.41305	0.2309	0.34024	7.51793	0.311101	0.607533
679	nrtA	CC_0609	nitrate binding protein nrtA	695435..696727	12.9501	0.471412	0.0576347	8.39517	-0.0946582	0.778036	8.74181	0.213087	0.41817	9.06474	0.323928	0.243112	9.46943	0.438761	0.0665444	8.39517	0.110438	0.713058	9.36455	0.507562	0.0299704	12.9501	-0.56607	0.00580031	12.9501	-0.258325	0.262016	12.9501	-0.147484	0.521015	12.9501	-0.0326507	0.909616	12.9501	-0.360974	0.0824469	12.9501	0.0361506	0.885482	8.74181	0.307745	0.219399	9.06474	0.418586	0.472025
680	nrtB	CC_0610	nitrate transport permease protein nrtB	696739..697629	9.92178	-0.289233	0.292999	9.92178	-0.0807052	0.813915	9.92178	-0.395056	0.11935	9.92178	-0.12191	0.716801	9.92178	-0.360021	0.154955	9.92178	0.0235979	0.943721	9.92178	-0.292328	0.253128	9.10874	0.208527	0.368743	9.10874	-0.105823	0.707068	9.10874	0.167322	0.484638	9.10874	-0.0707887	0.804869	9.10874	0.312831	0.151815	9.10874	-0.00309518	0.991032	7.88899	-0.314351	0.22938	7.88899	-0.0412052	0.967489
681	nrtD	CC_0611	nitrate transport ATP-binding protein nrtD	697642..698427	8.38544	-0.0333478	0.923959	8.12415	0.321738	0.304172	7.79144	0.169752	0.581442	9.62762	0.530342	0.0683974	9.18506	0.527614	0.0444163	8.30102	0.30182	0.313321	8.35698	0.462804	0.0813713	8.38544	0.355086	0.136439	8.38544	0.203099	0.454816	9.62762	0.56369	0.0123625	9.18506	0.560961	0.016703	8.38544	0.335168	0.154993	8.38544	0.496152	0.0325363	8.12415	-0.151987	0.618489	9.62762	0.208604	0.806335
682	nasT	CC_0612	nitrate response regulator NasT	698432..699154	8.65413	-0.00928983	0.982213	7.85479	-0.938232	0.00545808	7.85479	-0.499687	0.118053	7.85479	-0.462694	0.193144	7.85479	-0.455454	0.153536	7.85479	-0.674787	0.0399144	7.85479	-0.707641	0.0227588	8.65413	-0.928942	0.000884574	8.65413	-0.490397	0.0931748	8.65413	-0.453404	0.104715	8.65413	-0.446164	0.125852	8.65413	-0.665497	0.0137162	8.65413	-0.698351	0.0124829	4.96463	0.438546	0.210901	4.92415	0.475539	0.607533
683	CCNA_00649	CC_0613	ABC family transporter protein	699198..700292	3.91696	0.121404	0.816471	3.22438	-0.257898	0.615932	3.22438	-0.210632	0.648241	3.22438	-0.269424	0.608209	3.22438	0.255198	0.553286	3.22438	0.0282101	0.957763	3.22438	-0.291693	0.497373	3.91696	-0.379302	0.299827	3.91696	-0.332036	0.402135	3.91696	-0.390827	0.287526	3.91696	0.133794	0.755631	3.91696	-0.0931937	0.813308	3.91696	-0.413097	0.265476	2.50282	0.0472661	0.929953	2.3394	-0.0115257	0.995617
684	narK	CC_0614	MFS superfamily nitrate/nitrite transporter NarK	700527..701747	4.29423	0.193676	0.582415	3.43727	0.00926274	0.984337	4.19383	0.449558	0.122944	3.45683	0.232374	0.528123	3.8419	0.43029	0.138721	3.53788	0.232081	0.488799	3.95178	0.562674	0.044626	4.29423	-0.184413	0.502031	4.29423	0.255882	0.350871	4.29423	0.038698	0.898342	4.29423	0.236613	0.391297	4.29423	0.0384048	0.897807	4.29423	0.368998	0.140153	4.19383	0.440295	0.12488	3.45683	0.223111	0.819381
685	nirB	CC_0615	nitrite reductase (NAD(P)H) catalytic subunit	701776..704244	5.64786	0.570679	0.045941	3.41286	0.132863	0.723119	3.97639	0.375368	0.194438	3.41286	0.14385	0.709123	4.10722	0.521901	0.0589064	3.41286	0.112508	0.749536	3.61989	0.434544	0.120365	5.64786	-0.437816	0.0710572	5.64786	-0.195311	0.483441	5.64786	-0.426828	0.0788378	5.64786	-0.0487778	0.879046	5.64786	-0.458171	0.0552889	5.64786	-0.136135	0.615569	3.97639	0.242505	0.426822	3.26173	0.0109871	0.995617
686	nasE	CC_0616	nitrite reductase (NAD(P)H) small subunit	704241..704585	1.95349	0.181836	0.851723	1.5108	-0.698712	0.495047	1.5108	-1.2525	0.16239	1.5108	-0.359308	0.741363	1.5108	-0.728508	0.407154	1.5108	-0.410708	0.671709	1.5108	-0.83324	0.339639	1.95349	-0.880548	0.244053	1.95349	-1.43434	0.077077	1.95349	-0.541145	0.466981	1.95349	-0.910344	0.241156	1.95349	-0.592544	0.405461	1.95349	-1.01508	0.1831	0.790627	-0.553791	0.616888	1.02588	0.339404	0.920121
687	nasC	CC_0617	assimilatory nitrate reductase catalytic subunit	704586..707264	3.69432	0.383487	0.218955	2.56165	-0.0485517	0.912482	2.77301	0.270937	0.379903	2.56165	0.135102	0.732259	2.83834	0.401347	0.16713	2.56165	0.0774368	0.837636	2.56165	0.0984325	0.764784	3.69432	-0.432038	0.0871109	3.69432	-0.11255	0.718617	3.69432	-0.248385	0.34862	3.69432	0.0178597	0.960962	3.69432	-0.30605	0.227943	3.69432	-0.285054	0.280438	2.77301	0.319489	0.292122	2.43141	0.183653	0.860203
688	CCNA_00654	CC_0618	uroporphyrin-III C-methyltransferase	707254..708039	10.788	0.626695	0.0344969	6.33712	-0.373742	0.296587	6.33712	-0.187117	0.586417	6.33712	0.171824	0.667594	7.22379	0.459654	0.120351	6.48508	0.225226	0.515133	6.33712	0.19662	0.541774	10.788	-1.00044	6.71771e-05	10.788	-0.813812	0.00134259	10.788	-0.454871	0.0693135	10.788	-0.167041	0.566509	10.788	-0.401469	0.106201	10.788	-0.430074	0.0911542	4.98671	0.186625	0.603611	6.15218	0.545566	0.448694
689	CCNA_R0009			708218..708312	65.723	0.33348	0.445607	46.93	-0.217439	0.665427	46.93	-0.074549	0.872091	46.93	0.036343	0.951297	52.4935	0.441413	0.259743	46.93	-0.0580973	0.916255	47.591	0.366517	0.352194	65.723	-0.550919	0.103499	65.723	-0.408029	0.266235	65.723	-0.297137	0.40586	65.723	0.107933	0.796193	65.723	-0.391577	0.24922	65.723	0.0330371	0.936104	40.171	0.14289	0.760983	41.3419	0.253782	0.852037
690	CCNA_00655	CC_0619	hypothetical protein	complement(708328..710310)	34.118	0.177223	0.416297	27.0424	-0.228075	0.299045	27.0424	0.0479269	0.834524	27.0424	0.0940023	0.716709	27.5739	0.291775	0.126666	27.0424	-0.211632	0.320522	27.0424	0.249643	0.19178	34.118	-0.405298	0.0123511	34.118	-0.129296	0.507468	34.118	-0.0832203	0.658539	34.118	0.114553	0.55913	34.118	-0.388855	0.0168458	34.118	0.0724207	0.706639	25.1467	0.276002	0.144843	24.8022	0.322077	0.477598
691	CCNA_00656	CC_0620	type I restriction-modification system methylation subunit	710696..712531	393.889	1.32097	2.30185e-18	153.489	0.374681	0.0358721	214.818	0.759036	1.13425e-06	150.978	0.308225	0.0984733	227.496	0.952767	6.66568e-10	157.74	0.346845	0.0497363	184.096	0.731901	2.69136e-06	393.889	-0.946292	2.83539e-12	393.889	-0.561937	9.61253e-05	393.889	-1.01275	6.67761e-14	393.889	-0.368207	0.0141219	393.889	-0.974128	5.9393e-13	393.889	-0.589072	2.84045e-05	214.818	0.384355	0.0126188	153.489	-0.0664569	0.91832
692	CCNA_00657	CC_0621	type I restriction-modification system specificity subunit	712528..713880	301.048	0.981641	9.76273e-08	136.539	0.0973556	0.708611	157.737	0.35969	0.0702821	139.156	0.246085	0.287072	178.229	0.653486	0.000507923	136.539	0.0256799	0.926004	148.339	0.47048	0.0135727	301.048	-0.884286	4.37966e-08	301.048	-0.621952	0.000276879	301.048	-0.735556	7.13316e-06	301.048	-0.328156	0.0703727	301.048	-0.955961	2.74905e-09	301.048	-0.511161	0.0024849	157.737	0.262334	0.189502	139.156	0.148729	0.821273
693	CCNA_00658	CC_0622	5-methylcytosine-specific restriction enzyme MRR	713877..714920	232.722	0.774015	3.47518e-06	122	0.243205	0.227655	140.727	0.360215	0.0402527	122	0.0191317	0.945651	124.021	0.277909	0.1219	122	0.149201	0.469071	122	0.0909482	0.64186	232.722	-0.53081	0.000326386	232.722	-0.4138	0.00862504	232.722	-0.754884	2.08792e-07	232.722	-0.496107	0.00130657	232.722	-0.624814	1.97692e-05	232.722	-0.683067	3.82693e-06	140.727	0.11701	0.559499	120.873	-0.224074	0.64897
694	CCNA_00659	CC_0623	type I restriction-modification system restriction subunit	714931..717825	180.069	0.696202	1.12504e-06	99.6417	0.254597	0.131361	111.615	0.317217	0.0354383	102.343	0.251816	0.141675	116.767	0.493746	0.000662629	100.591	0.203348	0.225797	100.489	0.362187	0.0136753	180.069	-0.441606	0.000532337	180.069	-0.378985	0.00494843	180.069	-0.444386	0.000537361	180.069	-0.202456	0.157937	180.069	-0.492855	0.00010388	180.069	-0.334015	0.0114129	111.615	0.0626205	0.731323	102.343	-0.00278083	0.997171
695	CCNA_00660	CC_0624	transposase	complement(717822..718802)	4.92944	4.31576	3.04292e-06	0.934283	2.37679	0.0251891	3.68221	4.2096	4.21524e-06	1.01399	2.35817	0.0281435	3.32363	4.17967	5.25298e-06	1.92041	3.29481	0.000806483	3.75995	4.42144	1.14227e-06	4.92944	-1.93896	0.00326448	4.92944	-0.106154	0.903947	4.92944	-1.95759	0.00291887	4.92944	-0.136086	0.877192	4.92944	-1.02095	0.1259	4.92944	0.10568	0.893098	3.68221	1.83281	0.0104994	1.01399	-0.0186209	0.995617
696	CCNA_00661	CC_0625	transposase, HTH-Tnp1 superfamily	complement(718799..719233)	0.819774	2.96251	0.209822	13.8413	7.45806	0.00038438	2.55226	4.92091	0.0176659	3.05489	5.11764	0.0231922	1.90645	4.60977	0.0267787	1.87745	4.49641	0.0429407	8.02509	6.78017	0.000646488	13.8413	4.49555	0.000467178	2.55226	1.95841	0.189567	3.05489	2.15513	0.123055	1.90645	1.64726	0.277055	1.87745	1.53391	0.281931	8.02509	3.81766	0.00385591	13.8413	-2.53715	0.0760947	13.8413	-2.34042	0.535285
697	CCNA_00662	CC_0626	hypothetical protein	complement(719217..719564)	266.784	0.446433	0.0281027	319.634	1.12269	2.33565e-09	387.961	1.30253	3.83546e-13	284.961	0.914235	2.17471e-06	328.52	1.18212	6.62363e-11	267.936	0.799623	3.52173e-05	335.28	1.28831	7.51207e-13	319.634	0.676258	3.30982e-05	387.961	0.856097	2.02433e-07	284.961	0.467802	0.00544842	328.52	0.735689	1.01467e-05	267.936	0.35319	0.039684	335.28	0.841877	2.49017e-07	387.961	0.179839	0.394275	319.634	-0.208456	0.720021
698	bapE	CC_0627	bacterial apoptosis endonuclease BapE	complement(719608..719943)	50.8509	1.86327	1.65268e-06	12.5315	-0.175498	0.764289	20.608	0.869051	0.0361381	13.208	0.300915	0.587158	24.7014	1.21452	0.00239562	12.5315	-0.516203	0.286344	20.6452	1.07733	0.00726953	50.8509	-2.03877	2.26338e-09	50.8509	-0.994221	0.00502284	50.8509	-1.56236	3.38698e-06	50.8509	-0.648749	0.0761352	50.8509	-2.37947	1.77207e-12	50.8509	-0.785942	0.0245352	20.608	1.04455	0.00703811	13.208	0.476413	0.703807
699	CCNA_R0010			complement(720365..720441)	55.4556	0.0115652	0.983956	49.5516	-0.345573	0.517736	49.5516	-0.069721	0.894272	49.5516	-0.0475066	0.942743	49.5516	-0.371621	0.42405	49.5516	-0.439989	0.366935	49.5516	-0.0141735	0.97582	55.4556	-0.357138	0.37509	55.4556	-0.0812862	0.86937	55.4556	-0.0590718	0.897188	55.4556	-0.383187	0.370305	55.4556	-0.451555	0.245936	55.4556	-0.0257387	0.955316	42.3209	0.275852	0.580713	41.0293	0.298067	0.844847
700	CCNA_00664	CC_0628	C4-dicarboxylate transport protein	720528..721781	46.5242	0.132226	0.527209	38.1208	0.00159186	0.996281	38.1208	-0.156441	0.409156	38.1208	0.0474575	0.851488	38.1208	-0.135311	0.476936	38.1208	0.0803659	0.711612	38.1208	-0.0345051	0.863132	46.5242	-0.130634	0.42125	46.5242	-0.288667	0.0728563	46.5242	-0.0847681	0.622783	46.5242	-0.267536	0.0962943	46.5242	-0.0518597	0.763807	46.5242	-0.166731	0.305672	31.9779	-0.158033	0.405582	34.0118	0.0458657	0.953832
701	CCNA_00665	CC_0629	GAF-family sensor histidine kinase	721949..723094	60.1194	0.467936	0.0239565	83.099	1.34852	8.8139e-13	103.906	1.56919	5.77416e-18	84.2625	1.3202	3.20811e-12	99.5679	1.62238	4.55343e-19	100.291	1.55326	5.07672e-17	93.1922	1.60987	8.40027e-19	83.099	0.880587	7.50332e-08	103.906	1.10126	2.2689e-11	84.2625	0.852268	2.20001e-07	99.5679	1.15445	1.56514e-12	100.291	1.08532	1.82462e-11	93.1922	1.14193	2.61825e-12	103.906	0.220669	0.286198	84.2625	-0.0283186	0.97052
702	CCNA_00666	CC_0630	response regulator receiver domain protein	723091..723444	44.8958	0.278962	0.434024	42.96	0.619657	0.0602716	59.3224	0.985102	0.000694619	39.1023	0.433937	0.217336	37.2416	0.391864	0.216815	50.4848	0.791921	0.0113255	33.1603	0.129398	0.708527	44.8958	0.340695	0.213102	59.3224	0.70614	0.00857632	44.8958	0.154975	0.607156	44.8958	0.112903	0.73841	50.4848	0.512959	0.0521026	44.8958	-0.149564	0.626442	59.3224	0.365445	0.237182	42.96	-0.18572	0.86598
703	CCNA_00667	CC_0631	lipopolysaccharide biosynthesis protein	complement(723506..724690)	34.5947	0.459639	0.0445793	22.524	-0.287819	0.266178	22.524	-0.0458327	0.864905	22.524	-0.229505	0.398479	22.524	0.0820072	0.744875	22.524	-0.220602	0.386987	22.524	0.00871643	0.971346	34.5947	-0.747459	5.71532e-05	34.5947	-0.505472	0.0105288	34.5947	-0.689145	0.000213654	34.5947	-0.377632	0.0609189	34.5947	-0.680241	0.000233978	34.5947	-0.450923	0.0196996	19.6493	0.241987	0.308347	16.6025	0.0583141	0.953832
704	CCNA_00668	CC_0632	capsular polysaccharide biosynthesis protein	complement(724701..725753)	19.9077	0.279185	0.488214	14.7241	-0.63892	0.0893288	14.7241	-0.655388	0.0564927	14.7241	-0.709443	0.0587471	14.7241	-0.692054	0.0417789	14.7241	-0.724956	0.0441351	14.7241	-1.2193	0.000205478	19.9077	-0.918105	0.00156227	19.9077	-0.934573	0.00192184	19.9077	-0.988628	0.000654853	19.9077	-0.971239	0.00121429	19.9077	-1.00414	0.000484651	19.9077	-1.49848	2.81389e-07	8.42954	-0.0164678	0.973568	7.9441	-0.0705228	0.960826
705	CCNA_00669	CC_0633	glycosyltransferase family 99 protein WbsX	complement(725750..728206)	53.2694	0.444914	0.0162292	35.0967	-0.520995	0.0059051	35.0967	-0.0876359	0.68225	35.0967	-0.340787	0.0938436	35.0967	-0.119471	0.555346	35.0967	-0.498221	0.00783111	35.0967	-0.114782	0.564099	53.2694	-0.965909	9.76347e-11	53.2694	-0.53255	0.000824903	53.2694	-0.785701	1.78168e-07	53.2694	-0.564384	0.000358334	53.2694	-0.943135	2.16131e-10	53.2694	-0.559696	0.00030174	29.7145	0.43336	0.0104994	23.9299	0.180208	0.755267
706	CCNA_00670	CC_0634	ABC-type polysaccharide/polyol phosphate transport system, ATPase component	complement(728203..728955)	80.0127	0.482468	0.0409626	51.3012	-0.102503	0.738071	54.5816	0.241532	0.323992	51.3012	0.0760819	0.816016	61.4598	0.529877	0.0173904	51.3012	-0.168175	0.535827	59.5807	0.557966	0.0111711	80.0127	-0.584971	0.0024679	80.0127	-0.240936	0.28082	80.0127	-0.406386	0.0414402	80.0127	0.0474093	0.857778	80.0127	-0.650643	0.000696399	80.0127	0.0754979	0.746735	54.5816	0.344035	0.129637	46.6046	0.178585	0.813039
707	CCNA_00671	CC_0635	ABC-type polysaccharide/polyol phosphate export system, permease component	complement(728965..729756)	313.394	0.397435	0.078	213.296	-0.0684589	0.816992	213.296	0.100392	0.688632	213.296	-0.127323	0.658873	221.787	0.319823	0.142389	213.296	-0.390972	0.0882548	213.296	0.241616	0.27327	313.394	-0.465894	0.0107684	313.394	-0.297043	0.143016	313.394	-0.524758	0.00417769	313.394	-0.0776121	0.744775	313.394	-0.788407	8.84824e-06	313.394	-0.155819	0.447926	205.255	0.168851	0.475739	170.465	-0.0588646	0.950134
708	CCNA_00672	CC_0636	hypothetical protein	complement(729890..730693)	9.64034	0.307851	0.281272	6.96669	-0.0180679	0.96568	7.56949	0.275072	0.31812	6.96669	-0.136941	0.704559	6.96669	0.124068	0.667857	6.96669	0.0375699	0.918583	6.96669	0.0978422	0.741333	9.64034	-0.325919	0.160383	9.64034	-0.0327793	0.914245	9.64034	-0.444792	0.0481641	9.64034	-0.183783	0.475204	9.64034	-0.270281	0.235641	9.64034	-0.210009	0.384764	7.56949	0.293139	0.285575	5.72828	-0.118873	0.908566
709	CCNA_00673	CC_0637	AraC-family transcriptional regulator	730781..731788	56.5341	0.826118	6.11422e-06	28.6045	-0.0645556	0.81332	34.9179	0.44349	0.0202789	29.4573	0.258095	0.253872	36.9801	0.628664	0.000675244	29.7441	0.245351	0.256655	30.9705	0.462936	0.0138338	56.5341	-0.890674	2.09812e-08	56.5341	-0.382629	0.0272789	56.5341	-0.568024	0.000437827	56.5341	-0.197454	0.28673	56.5341	-0.580767	0.000288141	56.5341	-0.363182	0.0307565	34.9179	0.508045	0.00413139	29.4573	0.32265	0.505471
710	CCNA_00674	CC_0638	NAD(FAD)-utilizing dehydrogenase	complement(731887..733134)	48.8771	0.505152	0.101254	30.8342	-0.757834	0.013203	30.8342	-0.317048	0.308888	30.8342	-0.639956	0.0434981	30.8342	-0.477484	0.105423	30.8342	-0.463309	0.143727	30.8342	-1.00753	0.000275305	48.8771	-1.26299	1.55567e-07	48.8771	-0.822199	0.00125345	48.8771	-1.14511	2.18002e-06	48.8771	-0.982636	8.72126e-05	48.8771	-0.96846	6.57304e-05	48.8771	-1.51268	4.46143e-10	22.3739	0.440786	0.131587	17.2309	0.117878	0.917883
711	CCNA_00675	CC_0639	VapC-like PIN domain ribonuclease	complement(733100..733495)	258.318	1.18552	4.70857e-12	101.796	0.174103	0.452372	143.79	0.653985	0.000252581	104.69	0.255195	0.243639	177.551	1.06715	6.66568e-10	121.29	0.440954	0.0240369	141.129	0.822175	2.69071e-06	258.318	-1.01142	2.73147e-11	258.318	-0.531537	0.00102762	258.318	-0.930326	8.89685e-10	258.318	-0.118368	0.539368	258.318	-0.744568	1.06392e-06	258.318	-0.363346	0.0250989	143.79	0.479881	0.00500414	104.69	0.0810924	0.911244
712	CCNA_00676		PSK-family transcription factor	complement(733495..733734)	626.792	0.867929	8.88487e-06	307.56	0.14151	0.589423	424.779	0.62099	0.00171126	458.825	0.784632	0.000144342	641.799	1.32703	1.72593e-12	517.984	0.940094	2.48799e-06	443.53	0.880763	4.53179e-06	626.792	-0.726419	2.16503e-05	626.792	-0.246939	0.213085	626.792	-0.0832967	0.6886	641.799	0.459101	0.0122636	626.792	0.0721645	0.722539	626.792	0.0128336	0.954155	424.779	0.47948	0.0113974	458.825	0.643123	0.0194344
713	CCNA_R0115			complement(733806..733871)	0.350418	1.72973	0.72459	0	0.290327	0.966187	0	0.145625	0.976172	0	0.166155	0.980922	1.13065	3.68196	0.338735	0	0.179473	0.974248	0	0.294696	0.954547	0.350418	-1.43941	0.681439	0.350418	-1.58411	0.68543	0.350418	-1.56358	0.656019	1.13065	1.95223	0.322987	0.350418	-1.55026	0.63731	0.350418	-1.43504	0.687846	0	-0.144702	0.978936	0	-0.124171	0.995617
714	CCNA_00677	CC_0640	LSU ribosomal protein L1P	complement(733882..734571)	2153.33	-0.407722	0.135697	2153.33	-0.256985	0.395429	2153.33	-0.266543	0.327004	2153.33	-0.388583	0.176797	2153.33	-0.336503	0.197803	2153.33	-0.688668	0.00783602	2153.33	-0.0861247	0.765597	1806.22	0.150737	0.532369	1806.22	0.141179	0.60659	1806.22	0.0191397	0.945554	1806.22	0.0712194	0.806566	1806.22	-0.280945	0.224495	1806.22	0.321598	0.163304	1602.41	-0.00955787	0.978936	1507.76	-0.131597	0.890942
715	CCNA_00678	CC_0641	LSU ribosomal protein L11P	complement(734576..735007)	3739.56	-0.284504	0.293716	3739.56	-0.152788	0.618017	3739.56	-0.0783514	0.786836	3739.56	-0.0937078	0.782609	3739.56	0.217506	0.400545	3739.56	-0.444137	0.0836281	3773.23	0.366522	0.12895	3419.36	0.131716	0.565665	3419.36	0.206153	0.396146	3419.36	0.190796	0.408606	3622.64	0.50201	0.0206243	3419.36	-0.159633	0.481566	3773.23	0.651026	0.00153795	3166.1	0.0744369	0.799725	3006.97	0.0590804	0.953832
716	CCNA_R0011			complement(735387..735530)	37.2964	0.925711	0.0492292	28.2194	0.915374	0.0634422	32.003	1.00566	0.0246276	22.8187	0.597658	0.262577	26.4431	0.838861	0.0653332	17.584	-0.161109	0.789252	38.3726	1.47174	0.000542362	37.2964	-0.0103378	0.981274	37.2964	0.0799485	0.875936	37.2964	-0.328054	0.438868	37.2964	-0.0868506	0.865219	37.2964	-1.08682	0.00464101	38.3726	0.54603	0.160496	32.003	0.0902863	0.870923	28.2194	-0.317716	0.834856
717	CCNA_00679	CC_0642	transposase, IS116/IS110/IS902 family	735544..736479	12.6475	0.514993	0.257881	17.551	1.40505	0.000542902	12.9403	0.854754	0.0341412	10.7893	0.648525	0.16041	11.0052	0.717896	0.0785407	15.6541	1.16663	0.00457157	10.0332	0.702173	0.0838201	17.551	0.890055	0.00893484	12.9403	0.339761	0.402135	12.6475	0.133532	0.749303	12.6475	0.202903	0.638447	15.6541	0.651639	0.0641645	12.6475	0.18718	0.644454	17.551	-0.550294	0.169474	17.551	-0.756523	0.377271
718	CCNA_00680	CC_0643	2-hydroxychromene-2-carboxylate isomerase	complement(736612..737247)	19.4716	-0.0709778	0.83544	18.4475	-0.0425054	0.914234	18.5995	0.168386	0.562379	18.4746	0.219023	0.494028	19.3873	0.349425	0.180005	18.4475	0.134954	0.669929	18.4475	0.198113	0.468049	19.4716	0.0284724	0.915437	19.4716	0.239364	0.343985	19.4716	0.290001	0.214418	19.4716	0.420403	0.0706362	19.4716	0.205932	0.382698	19.4716	0.269091	0.257115	18.5995	0.210892	0.458761	18.4746	0.261529	0.733456
719	CCNA_00681	CC_0644	short chain dehydrogenase	complement(737244..737981)	8.45939	-0.0546417	0.885659	7.79544	-0.289931	0.427447	7.79544	-0.86398	0.00388199	7.79544	-0.464308	0.174739	7.79544	-0.523667	0.084506	7.79544	-0.435134	0.182404	7.79544	-1.0274	0.000614025	8.45939	-0.235289	0.405695	8.45939	-0.809339	0.00330854	8.45939	-0.409667	0.132535	8.45939	-0.469026	0.0948912	8.45939	-0.380492	0.155502	8.45939	-0.972755	0.000367164	5.39713	-0.57405	0.065348	5.39713	-0.174377	0.880049
720	CCNA_00682	CC_0645	MarR-family transcriptional regulator	738076..738534	12.911	0.654853	0.0325543	9.46773	0.632865	0.0527774	9.92454	0.592612	0.0483198	9.58284	0.600493	0.0694641	10.287	0.755163	0.00924076	7.3025	0.190005	0.610218	8.67599	0.600987	0.0434431	12.911	-0.0219879	0.940969	12.911	-0.0622416	0.847357	12.911	-0.0543599	0.857095	12.911	0.10031	0.746048	12.911	-0.464848	0.0654564	12.911	-0.0538662	0.859393	9.92454	-0.0402537	0.912146	9.58284	-0.032372	0.981569
721	CCNA_00683	CC_0646	Deoxyribodipyrimidine photo-lyase-related protein	complement(738931..740460)	13.6928	0.372765	0.0932966	9.47203	-0.373183	0.123218	9.47203	-0.196525	0.399307	9.47203	-0.169106	0.538227	9.47203	-0.0662334	0.78676	9.47203	-0.29135	0.217359	9.47203	-0.0878001	0.715166	13.6928	-0.745947	3.25665e-05	13.6928	-0.56929	0.00215214	13.6928	-0.54187	0.00252849	13.6928	-0.438998	0.020149	13.6928	-0.664115	0.000163099	13.6928	-0.460565	0.0121937	7.43433	0.176657	0.471645	7.27735	0.204077	0.774262
722	chrR	CC_0647	anti-sigma factor, ChrR-family	complement(740473..741111)	58.62	-0.149814	0.666039	58.3724	-0.124589	0.731067	58.3724	-0.0249038	0.941363	58.3724	-0.375692	0.23181	58.3724	-0.416168	0.133601	58.3724	-0.0765961	0.832033	58.3724	-0.686504	0.00920683	58.62	0.0252256	0.929658	58.62	0.124911	0.679284	58.62	-0.225878	0.385055	58.62	-0.266354	0.32272	58.62	0.0732183	0.792312	58.62	-0.53669	0.0260625	51.4526	0.099685	0.760983	44.7854	-0.251103	0.774262
723	CCNA_00685	CC_0648	RNA polymerase sigma factor	complement(741108..741725)	61.5977	0.325226	0.185549	44.0592	-0.295241	0.260779	44.0592	-0.340962	0.145099	44.0592	-0.221363	0.427704	44.0592	-0.0367207	0.890072	44.0592	-0.152277	0.575445	44.0592	-0.428501	0.0576112	61.5977	-0.620467	0.00119216	61.5977	-0.666188	0.000750959	61.5977	-0.546589	0.00466686	61.5977	-0.361947	0.0813646	61.5977	-0.477503	0.0136653	61.5977	-0.753727	8.85884e-05	31.2896	-0.0457203	0.875569	32.8495	0.0738787	0.941039
724	CCNA_00686	CC_0649	peptidase family S41 protein	741897..743330	34.6584	0.22471	0.304662	26.6256	0.231833	0.30493	29.4874	0.302391	0.127992	26.6256	0.14917	0.551022	26.9108	0.270845	0.173437	30.2871	0.373347	0.0701452	26.6256	0.147	0.480197	34.6584	0.00712287	0.971919	34.6584	0.0776813	0.719898	34.6584	-0.0755406	0.702049	34.6584	0.0461346	0.837901	34.6584	0.148637	0.408126	34.6584	-0.0777103	0.694495	29.4874	0.0705585	0.761918	26.2211	-0.0826635	0.91353
725	CCNA_00687	CC_0650	hypothetical protein	complement(743356..743727)	88.7638	0.23952	0.525588	95.0865	0.752606	0.0214789	103.278	0.771341	0.0110668	67.315	0.179922	0.671678	67.315	-0.145082	0.678524	96.4464	0.704115	0.0295325	67.315	-0.0806122	0.822581	95.0865	0.513086	0.0581368	103.278	0.531822	0.0630307	88.7638	-0.0595973	0.858994	88.7638	-0.384602	0.197375	96.4464	0.464595	0.0908281	88.7638	-0.320132	0.272929	103.278	0.0187359	0.965336	95.0865	-0.572683	0.391121
726	CCNA_00688	CC_0651	hypothetical protein	complement(743786..745096)	18.9678	0.381264	0.0603908	14.1327	0.367768	0.0859839	16.656	0.504412	0.00767019	13.4257	0.250129	0.273075	14.2161	0.387822	0.0449684	14.555	0.343305	0.101988	14.5013	0.505494	0.00701939	18.9678	-0.0134956	0.946746	18.9678	0.123149	0.53583	18.9678	-0.131135	0.481634	18.9678	0.00655831	0.977745	18.9678	-0.0379585	0.848568	18.9678	0.12423	0.502234	16.656	0.136644	0.530822	14.1327	-0.117639	0.868808
727	CCNA_00689	CC_0652	PAS-family hybrid histidine kinase/receiver protein	745305..747635	14.2083	0.202679	0.327865	17.9552	0.946046	5.40386e-08	11.5724	0.215456	0.265516	17.8729	0.893895	3.37417e-07	11.0817	0.162336	0.411291	21.0122	1.11167	4.46821e-11	11.0817	0.10301	0.610716	17.9552	0.743367	4.02692e-07	14.2083	0.0127762	0.953898	17.8729	0.691215	2.75365e-06	14.2083	-0.0403433	0.850078	21.0122	0.908986	2.54409e-10	14.2083	-0.0996693	0.582469	17.9552	-0.730591	1.55693e-06	17.9552	-0.0521514	0.944465
728	CCNA_00690	CC_0653	CarD-family transcriptional regulator	complement(747704..748207)	2440.31	0.0836308	0.746735	2281.76	0.399909	0.0623222	3244.69	0.809913	1.44661e-05	2186.84	0.290628	0.20159	2778.34	0.682743	0.000309592	2343.49	0.372185	0.0806074	2506.45	0.629438	0.000845972	2440.31	0.316278	0.0710572	3244.69	0.726282	2.10277e-05	2440.31	0.206997	0.264367	2778.34	0.599112	0.000560428	2440.31	0.288554	0.104253	2506.45	0.545807	0.00136598	3244.69	0.410005	0.0278634	2281.76	-0.109281	0.88387
729	CCNA_00691	CC_0654	ferredoxin	complement(748560..748901)	513.161	-0.282621	0.260826	513.161	-0.00833556	0.981523	513.161	-0.171615	0.4922	513.161	-0.00349524	0.992673	513.161	0.0435691	0.868619	513.161	-0.309601	0.21125	513.161	0.192807	0.416446	470.808	0.274286	0.174103	470.808	0.111006	0.653936	470.808	0.279126	0.175209	470.808	0.32619	0.120834	470.808	-0.0269798	0.91072	470.808	0.475428	0.0154309	428.021	-0.163279	0.51776	442.403	0.00484031	0.995617
730	CCNA_00692	CC_0655	PAS-family GGDEF/EAL protein	749166..751250	34.0751	-1.48832	4.39411e-16	34.0751	-0.445473	0.0367415	34.0751	-1.66804	1.07348e-19	34.0751	-0.227255	0.339539	34.0751	-1.16134	4.02373e-10	34.0751	-0.208574	0.356894	34.0751	-1.34495	3.62004e-13	21.0182	1.04284	3.96228e-10	13.49	-0.179722	0.395607	25.1518	1.26106	1.63206e-14	13.49	0.326974	0.0875632	25.8533	1.27974	5.52034e-15	13.49	0.143367	0.477078	21.0182	-1.22257	5.11814e-13	25.1518	0.218217	0.706663
731	CCNA_00693	CC_0656	heat shock protein 15	complement(751485..751778)	46.9751	-0.263328	0.287136	46.9751	-0.183439	0.504268	46.9751	-0.733162	0.000706516	49.6208	0.294708	0.241164	46.9751	-0.594587	0.00638196	46.9751	0.130433	0.625261	46.9751	-0.835685	0.00010944	43.1868	0.0798891	0.71362	43.1868	-0.469834	0.0239362	49.6208	0.558036	0.00267179	43.1868	-0.33126	0.118893	44.8834	0.393761	0.0390952	43.1868	-0.572357	0.00438932	34.6744	-0.549723	0.0102075	49.6208	0.478146	0.249698
732	CCNA_00694	CC_0657	ATP-dependent DNA helicase	complement(751775..754342)	43.1807	-0.260673	0.147924	43.1807	-0.0396233	0.870468	43.1807	-0.615378	9.62775e-05	43.1807	0.0731419	0.752357	43.1807	-0.365013	0.0260237	44.3368	0.227245	0.213826	43.1807	-0.844769	5.16661e-08	40.1631	0.221049	0.137266	40.1631	-0.354706	0.0194283	40.1631	0.333814	0.0209295	40.1631	-0.10434	0.551312	44.3368	0.487918	0.000481879	40.1631	-0.584096	3.97341e-05	35.184	-0.575755	7.58627e-05	39.4186	0.112765	0.845294
733	CCNA_00695	CC_0658	metal-dependent hydrolase	complement(754514..756148)	64.7281	-0.129004	0.55174	66.1988	0.31706	0.104531	70.7546	0.311188	0.0832974	63.5319	0.122717	0.600089	63.5319	0.00752704	0.972252	79.7852	0.518313	0.00389917	63.5319	0.15646	0.404271	66.1988	0.446064	0.00302546	70.7546	0.440192	0.00526034	64.7281	0.251721	0.116466	64.7281	0.136531	0.453072	79.7852	0.647318	1.05623e-05	64.7281	0.285464	0.0714365	70.7546	-0.00587209	0.978936	66.1988	-0.194343	0.706663
734	CCNA_00696	CC_0659	O6-methylguanine-DNA methyltransferase	756229..756804	29.4687	0.241419	0.531831	22.3668	-0.826366	0.0163312	22.3668	-0.0888505	0.820215	22.3668	-0.909938	0.00803364	22.3668	-0.156558	0.662427	22.3668	-0.678868	0.0466979	22.3668	-0.507988	0.119735	29.4687	-1.06778	0.00010209	29.4687	-0.330269	0.295065	29.4687	-1.15136	2.47406e-05	29.4687	-0.397977	0.192029	29.4687	-0.920286	0.000728164	29.4687	-0.749406	0.00759461	18.9128	0.737516	0.0165787	10.6327	-0.0835717	0.953832
735	CCNA_R0116			complement(757024..757263)	329.607	0.915882	1.51788e-05	156.507	0.00153461	0.997383	247.714	0.817525	0.000103241	216.216	0.681085	0.00322134	232.724	0.830635	7.95679e-05	196.75	0.517977	0.0254228	221.324	0.847554	4.96029e-05	329.607	-0.914347	6.29099e-07	329.607	-0.0983563	0.688461	329.607	-0.234797	0.251151	329.607	-0.0852468	0.728531	329.607	-0.397905	0.0393022	329.607	-0.0683274	0.765574	247.714	0.815991	2.16657e-05	216.216	0.67955	0.0247133
736	CCNA_00698	CC_0660	hypothetical protein	complement(757318..757815)	209.121	1.07927	6.76925e-08	88.8623	-0.401092	0.0922216	92.1174	0.212964	0.360342	88.8623	-0.231011	0.377968	136.842	0.892534	9.39443e-06	88.8623	0.0760102	0.782875	88.8623	0.323098	0.137288	209.121	-1.48037	1.58022e-17	209.121	-0.86631	1.67498e-06	209.121	-1.31028	4.05347e-14	209.121	-0.186739	0.379565	209.121	-1.00326	8.79913e-09	209.121	-0.756176	2.58272e-05	92.1174	0.614056	0.00161184	65.5165	0.170081	0.813039
737	CCNA_00699	CC_0661	LSU ribosomal protein L28P	758081..758380	2264.46	-0.515533	0.0205464	2264.46	-0.40473	0.0881629	2264.46	-0.643491	0.00213725	2264.46	-0.278429	0.273028	2264.46	-0.475958	0.0264007	2264.46	-0.43963	0.0564883	2264.46	-0.356525	0.101429	1766.66	0.110803	0.594845	1766.66	-0.127959	0.584698	1766.66	0.237103	0.240687	1766.66	0.0395741	0.879046	1766.66	0.0759028	0.726535	1766.66	0.159008	0.448294	1436.05	-0.238761	0.295221	1603.98	0.1263	0.876731
738	CCNA_R0012			complement(758663..758806)	55.1245	0.861495	0.111441	40.1259	0.804853	0.157774	100.585	2.04558	1.39383e-05	62.8112	1.42418	0.00699074	75.1074	1.75279	0.000242642	38.2659	0.679029	0.225734	101.915	2.25574	1.30499e-06	55.1245	-0.0566421	0.912844	100.585	1.18409	0.00658291	62.8112	0.562689	0.214467	75.1074	0.891293	0.0462167	55.1245	-0.182466	0.709752	101.915	1.39424	0.000815618	100.585	1.24073	0.00563505	62.8112	0.619331	0.654602
739	CCNA_00700	CC_0663	TonB-dependent receptor	complement(759099..761024)	8.75096	-0.38206	0.165702	8.75096	-0.573696	0.0366164	8.75096	-0.795869	0.00124374	8.75096	-0.760607	0.0044885	8.75096	-0.799204	0.00117517	8.75096	-0.41554	0.130604	8.75096	-1.1631	1.98233e-06	7.47664	-0.191636	0.431921	7.47664	-0.41381	0.089183	7.47664	-0.378548	0.104847	7.47664	-0.417144	0.0835726	7.47664	-0.03348	0.902708	7.47664	-0.781041	0.000596539	4.93332	-0.222173	0.447434	4.93332	-0.186911	0.840076
740	cspB	CC_0665	cold shock protein CspB	761611..761820	29.382	0.420985	0.25856	19.7338	-0.514861	0.205198	19.7338	-0.0234699	0.955388	19.7338	0.178143	0.701863	27.8072	0.762439	0.0192137	19.7338	-0.119512	0.784867	20.354	0.384935	0.270315	29.382	-0.935846	0.00166634	29.382	-0.444455	0.162411	29.382	-0.242842	0.446303	29.382	0.341454	0.272711	29.382	-0.540497	0.0650125	29.382	-0.0360503	0.919076	17.4789	0.491391	0.180845	19.2325	0.693004	0.355844
741	CCNA_03888		hypothetical protein	761965..762324	4.15888	-0.173538	0.833199	4.15888	-0.483899	0.544245	4.15888	-0.275426	0.706501	4.15888	-0.648161	0.402312	4.15888	-0.75261	0.259743	4.15888	-0.519915	0.476849	4.15888	-0.789756	0.23358	4.10505	-0.310361	0.616314	4.10505	-0.101888	0.891532	4.10505	-0.474623	0.444119	4.10505	-0.579072	0.369224	4.10505	-0.346377	0.565548	4.10505	-0.616218	0.316461	3.0854	0.208473	0.793938	2.4949	-0.164262	0.953832
742	CCNA_00703	CC_0667	hypothetical protein	762427..762633	9.24091	0.548045	0.352388	5.64526	0.0755414	0.926803	9.05474	0.84203	0.108921	8.64155	0.844658	0.145194	7.97597	0.784295	0.135584	6.76599	0.477327	0.426495	7.38497	0.730305	0.165758	9.24091	-0.472504	0.324969	9.24091	0.293985	0.56382	9.24091	0.296613	0.529079	9.24091	0.23625	0.651437	9.24091	-0.070718	0.893624	9.24091	0.18226	0.716463	9.05474	0.766489	0.13724	8.64155	0.769117	0.568904
743	CCNA_00704	CC_0668	hypothetical protein	762676..762873	8.57965	1.08538	0.117949	5.80537	0.980008	0.189401	12.9334	2.0012	0.00102293	8.75735	1.49852	0.0305012	13.662	2.17896	0.000304184	8.8929	1.49049	0.0254543	13.8287	2.28646	0.000128362	8.57965	-0.10537	0.861874	12.9334	0.915819	0.0844381	8.75735	0.413138	0.461763	13.662	1.09359	0.0332454	8.8929	0.405107	0.454714	13.8287	1.20108	0.0151377	12.9334	1.02119	0.0720068	8.75735	0.518507	0.787759
744	CCNA_00705	CC_0669	hypothetical protein	complement(763025..763315)	1392.47	0.858899	0.000198362	4255.8	2.88468	2.80677e-41	11475.9	4.2158	2.03129e-89	3769.67	2.64849	1.05406e-34	6155.98	3.40542	2.39927e-58	5187.29	3.10293	8.15863e-48	6594.18	3.59899	3.59685e-65	4255.8	2.02578	1.27818e-26	11475.9	3.35691	7.60249e-71	3769.67	1.78959	6.32495e-21	6155.98	2.54652	5.54904e-41	5187.29	2.24403	1.66229e-32	6594.18	2.74009	1.92497e-47	11475.9	1.33112	8.82537e-12	4255.8	-0.236194	0.746993
745	CCNA_00706	CC_0670	hypothetical protein	complement(763590..764003)	17.2964	0.890002	0.00105354	47.5711	2.7697	2.44815e-30	153.152	4.35733	9.68608e-79	48.3691	2.74624	5.46025e-30	135.005	4.28576	6.97013e-76	58.6528	3.00806	1.91422e-36	163.026	4.63473	5.85327e-89	47.5711	1.8797	1.22488e-23	153.152	3.46732	5.61508e-82	48.3691	1.85624	2.62512e-23	135.005	3.39576	6.97188e-79	58.6528	2.11806	1.28515e-30	163.026	3.74473	3.1539e-96	153.152	1.58762	2.64927e-20	48.3691	-0.0234589	0.984031
746	CCNA_00707	CC_0671	conserved hypothetical membrane protein	complement(764103..765185)	49.4388	0.0521986	0.87497	42.7883	-0.776039	0.00336748	42.7883	-0.555398	0.0294163	42.7883	-0.733041	0.00669104	42.7883	-0.744241	0.00275517	42.7883	-0.45161	0.103575	42.7883	-1.05139	1.49164e-05	49.4388	-0.828238	0.000134032	49.4388	-0.607597	0.00845419	49.4388	-0.785239	0.000317292	49.4388	-0.79644	0.000389967	49.4388	-0.503808	0.0241732	49.4388	-1.10359	3.80885e-07	26.1531	0.220641	0.440649	22.3753	0.0429988	0.967489
747	CCNA_00708	CC_0672	cobaltochelatase cobT subunit	complement(765182..767110)	161.29	0.0927154	0.678208	135.568	-0.13278	0.542727	135.568	-0.105575	0.598967	135.568	-0.112033	0.632039	135.568	-0.105243	0.586784	135.568	-0.0899846	0.678612	135.568	-0.211713	0.237057	161.29	-0.225495	0.148212	161.29	-0.198291	0.244323	161.29	-0.204748	0.202098	161.29	-0.197959	0.239274	161.29	-0.1827	0.252221	161.29	-0.304429	0.0490045	113.258	0.0272046	0.90262	108.657	0.0207474	0.980396
748	CCNA_00709	CC_0673	hypothetical protein	767218..767400	18.8004	0.129078	0.833199	15.5576	-0.590022	0.290106	15.5576	-0.566672	0.258053	15.5576	-0.100451	0.885061	15.5576	-0.180151	0.733755	15.5576	-0.211711	0.714527	15.5576	-0.50377	0.308207	18.8004	-0.7191	0.0903695	18.8004	-0.69575	0.117617	18.8004	-0.229529	0.616084	18.8004	-0.309229	0.520912	18.8004	-0.340789	0.427729	18.8004	-0.632848	0.141796	9.4252	0.0233497	0.973747	12.5717	0.489571	0.743045
749	CCNA_00710	CC_0674	alpha/beta hydrolase family protein	complement(767521..768690)	15.5533	-0.308717	0.19801	15.5533	-0.487715	0.0405823	15.5533	-0.435383	0.0476022	15.5533	-0.280216	0.273028	15.5533	-0.494133	0.0227561	15.5533	-0.252011	0.304846	15.5533	-0.598139	0.00514154	13.9107	-0.178998	0.394779	13.9107	-0.126667	0.596201	13.9107	0.0285002	0.905205	13.9107	-0.185416	0.408652	13.9107	0.056706	0.801382	13.9107	-0.289423	0.158544	10.3282	0.0523315	0.8545	11.1034	0.207498	0.774262
750	CCNA_00711	CC_0675	hypothetical protein	768833..769933	30.0833	-1.59092	3.06872e-15	34.7544	0.468048	0.0410349	30.0833	-1.23021	1.49646e-09	40.0294	0.618874	0.00554854	30.0833	-0.909913	9.84477e-06	35.2043	0.419223	0.064523	30.0833	-1.16867	1.13244e-08	34.7544	2.05897	4.23672e-31	11.5214	0.360708	0.0964193	40.0294	2.20979	4.32869e-36	13.3294	0.681007	0.000648864	35.2043	2.01014	5.74334e-30	11.0984	0.422254	0.0397607	34.7544	-1.69826	2.16288e-21	40.0294	0.150825	0.838775
751	CCNA_00712		hypothetical protein	complement(769938..770252)	39.862	0.0042136	0.990625	35.6568	0.022094	0.960841	39.3445	0.293168	0.339507	35.6568	0.046401	0.912649	35.6568	-0.0963507	0.770368	40.1741	0.3568	0.259232	35.6568	-0.339243	0.257618	39.862	0.0178805	0.951435	39.862	0.288954	0.303258	39.862	0.0421874	0.89233	39.862	-0.100564	0.755314	40.1741	0.352586	0.165778	39.862	-0.343456	0.197895	39.3445	0.271074	0.380342	32.0187	0.0243069	0.988039
752	CCNA_03926		hypothetical protein	complement(770292..770423)	26.5738	-0.100221	0.845263	60.8881	1.48665	5.26804e-05	78.0657	1.74918	3.29925e-07	67.6525	1.60054	1.18017e-05	62.6102	1.55942	7.08933e-06	80.1217	1.81644	2.82325e-07	60.1381	1.56816	5.84254e-06	60.8881	1.58687	1.3485e-07	78.0657	1.8494	8.29869e-10	67.6525	1.70076	1.17977e-08	62.6102	1.65964	5.04469e-08	80.1217	1.91666	6.50673e-11	60.1381	1.66838	3.76875e-08	78.0657	0.262536	0.495551	67.6525	0.113891	0.940255
753	CCNA_00714		hypothetical protein	complement(770440..770709)	36.1481	0.21917	0.475911	94.7581	2.01638	4.00677e-18	114.16	2.18075	4.31941e-22	78.1935	1.69195	9.24324e-13	105.979	2.18307	4.87107e-22	109.202	2.15055	6.43596e-21	87.4975	1.99334	2.14051e-18	94.7581	1.79721	3.57952e-20	114.16	1.96158	1.40314e-23	78.1935	1.47278	8.65041e-14	105.979	1.9639	8.55655e-24	109.202	1.93138	1.50844e-23	87.4975	1.77417	2.3076e-19	114.16	0.16437	0.530822	94.7581	-0.324428	0.607533
754	CCNA_03927		hypothetical protein	complement(770798..771094)	31.6457	-0.123515	0.706469	80.9161	1.63459	1.40963e-12	103.873	1.89183	1.18713e-17	82.6043	1.61963	2.31355e-12	114.285	2.1442	1.89054e-22	82.8051	1.59837	3.16649e-12	102.144	2.06146	9.34446e-21	80.9161	1.75811	2.06122e-19	103.873	2.01535	4.66432e-25	82.6043	1.74315	2.99227e-19	114.285	2.26772	6.1995e-32	82.8051	1.72188	6.81707e-19	102.144	2.18498	1.49426e-29	103.873	0.257242	0.286485	82.6043	-0.0149561	0.993828
755	CCNA_03928		hypothetical protein	complement(771136..771327)	93.2512	0.063197	0.84936	395.912	2.55904	2.03572e-30	498.169	2.78961	3.60639e-37	384.654	2.47217	1.83923e-28	508.854	2.93999	4.33494e-41	483.228	2.77964	3.61743e-36	464.662	2.88664	1.28568e-39	395.912	2.49585	1.98413e-38	498.169	2.72641	4.75661e-45	384.654	2.40897	6.35635e-36	508.854	2.8768	1.73539e-50	483.228	2.71644	1.12697e-45	464.662	2.82344	1.53144e-48	498.169	0.230567	0.359534	395.912	-0.0868746	0.925176
756	CCNA_00716	CC_0678	hypothetical protein	complement(771391..771567)	107.241	0.137986	0.758867	489.117	2.74402	5.32925e-18	653.328	3.05556	5.13851e-23	455.999	2.5976	3.96342e-16	635.095	3.1445	3.07673e-24	642.444	3.07053	1.33502e-22	648.518	3.2437	9.03314e-26	489.117	2.60604	1.60716e-21	653.328	2.91757	3.37831e-26	455.999	2.45962	3.0142e-19	635.095	3.00651	6.63258e-28	642.444	2.93255	4.235e-27	648.518	3.10571	8.7835e-30	653.328	0.311538	0.391857	489.117	-0.146416	0.908566
757	CCNA_03929		hypothetical protein	complement(771721..771834)	34.1137	0.319788	0.395311	74.8474	1.84426	5.58566e-10	106.732	2.25209	8.14057e-16	100.273	2.21114	1.56297e-14	125.445	2.59618	7.31679e-21	81.9061	1.90837	5.63766e-11	99.4797	2.3442	5.75773e-17	74.8474	1.52447	1.59829e-10	106.732	1.9323	1.60953e-16	100.273	1.89135	2.78855e-16	125.445	2.27639	3.45559e-23	81.9061	1.58859	1.15429e-11	99.4797	2.02441	3.44842e-18	106.732	0.407829	0.12488	100.273	0.366879	0.60926
758	CCNA_00718	CC_0679	abortive infection protein	complement(771887..772783)	102.442	-0.307925	0.177714	411.118	2.25943	2.64478e-33	582.63	2.66247	3.03984e-47	401.516	2.18084	5.39187e-31	502.629	2.56538	9.78721e-44	382.927	2.09016	1.02917e-28	514.872	2.68414	6.78737e-48	411.118	2.56736	3.198e-55	582.63	2.97039	7.63511e-73	401.516	2.48877	5.9675e-52	502.629	2.8733	2.03121e-68	382.927	2.39808	2.44491e-48	514.872	2.99207	3.23963e-74	582.63	0.403036	0.0378122	411.118	-0.0785898	0.920344
759	CCNA_R0117			772628..773769	684.152	-0.701487	0.0270857	8146.9	3.8239	2.33459e-43	5757.24	3.22638	1.07523e-31	6169.51	3.37545	1.0481e-33	5546	3.29934	5.5981e-33	9072.55	3.91526	1.69904e-45	4839.65	3.17941	1.04129e-30	8146.9	4.52539	2.11929e-77	5757.24	3.92787	1.16364e-57	6169.51	4.07693	5.60413e-63	5546	4.00083	4.63613e-60	9072.55	4.61674	1.63623e-80	4839.65	3.8809	1.71499e-56	8146.9	-0.597518	0.0403087	8146.9	-0.448457	0.580845
760	CCNA_03930		hypothetical protein	complement(772790..772894)	0	N/A	N/A	0	N/A	N/A	0	N/A	N/A	0	N/A	N/A	0	N/A	N/A	0	N/A	N/A	0	N/A	N/A	0	N/A	N/A	0	N/A	N/A	0	N/A	N/A	0	N/A	N/A	0	N/A	N/A	0	N/A	N/A	0	N/A	N/A	0	N/A	N/A
761	cdzI		immunity protein CdzI	complement(773437..773730)	570.807	-1.37415	0.00192725	10554.6	4.4601	4.84891e-28	6758.1	3.71599	3.13536e-20	7963.39	4.0097	1.22591e-22	4970.46	3.40795	4.75492e-17	11484.5	4.51489	7.7987e-29	4591.88	3.36564	1.06243e-16	10554.6	5.83425	4.13186e-61	6758.1	5.09014	8.31545e-46	7963.39	5.38385	3.84504e-52	4970.46	4.7821	1.09606e-40	11484.5	5.88904	2.8773e-62	4591.88	4.73979	5.52028e-40	10554.6	-0.74411	0.0857226	10554.6	-0.450393	0.736928
762	cdzD		killing protein CdzD	complement(773733..773987)	322.809	-0.893349	0.112834	4023.77	3.89174	1.24737e-15	3203.64	3.46167	4.60976e-13	4982	4.14651	1.15219e-17	3470.23	3.71322	8.00909e-15	8450.06	4.89666	1.15356e-24	2918.09	3.53657	1.43053e-13	4023.77	4.78509	2.66697e-30	3203.64	4.35502	1.2855e-24	4982	5.03986	1.58094e-33	3470.23	4.60657	1.27141e-27	8450.06	5.79001	5.08976e-44	2918.09	4.42992	1.23709e-25	4023.77	-0.430071	0.456072	4982	0.254773	0.901168
763	cdzC		killing protein CdzC	complement(774018..774278)	422.176	-0.42829	0.578191	6111.33	4.10678	1.99873e-12	6696.79	4.138	3.05153e-13	7529.48	4.35138	7.53934e-14	7730.92	4.47766	2.77836e-15	11730.3	4.98295	3.40191e-18	6333.04	4.26844	5.16587e-14	6111.33	4.53507	1.15464e-19	6696.79	4.56629	2.33385e-19	7529.48	4.77967	1.05077e-21	7730.92	4.90595	1.98714e-22	11730.3	5.41124	1.23966e-27	6333.04	4.69673	1.26376e-20	6696.79	0.0312178	0.971696	7529.48	0.244597	0.919098
764	cdzB	CC_0683	type I secretion protein CdzB, adaptor	774394..775635	19.7497	-0.971203	0.000342919	108.898	2.71737	3.75043e-28	171.612	3.27451	7.61515e-42	119.372	2.79057	1.11799e-29	141.925	3.11442	9.53686e-38	161.844	3.22334	9.03885e-40	135.256	3.1279	4.34819e-38	108.898	3.68857	9.69966e-65	171.612	4.24572	1.05099e-84	119.372	3.76177	2.16114e-67	141.925	4.08562	8.40389e-79	161.844	4.19455	9.48343e-84	135.256	4.0991	2.50327e-79	171.612	0.557142	0.0248054	119.372	0.073196	0.950134
765	cdzA	CC_0684	type I secretion protein CdzA, transmembrane ATPase/peptidase	775596..777776	28.5496	-0.422734	0.114637	179.636	2.905	1.12431e-38	244.314	3.24958	2.73157e-49	175.106	2.81964	2.47749e-36	216.988	3.2022	1.00565e-47	205.396	3.03476	2.80563e-42	222.004	3.31108	4.42758e-51	179.636	3.32774	7.63224e-65	244.314	3.67231	6.62602e-78	175.106	3.24238	1.32447e-61	216.988	3.62493	3.14604e-76	205.396	3.4575	5.46595e-70	222.004	3.73382	7.12794e-81	244.314	0.344578	0.160504	179.636	-0.0853579	0.933394
766	CCNA_00721	CC_0685	chaperonin GroEL	complement(777942..779585)	7304.15	-0.27701	0.487926	7304.15	-0.693723	0.0532975	7304.15	-1.11433	0.000473266	7304.15	-0.439855	0.258588	7304.15	-0.96721	0.00267941	7304.15	-0.78648	0.0233986	7304.15	-1.16515	0.000213633	6734.54	-0.416714	0.164787	6734.54	-0.837323	0.00492904	6734.54	-0.162845	0.626325	6734.54	-0.6902	0.0226727	6734.54	-0.509471	0.0867638	6734.54	-0.888141	0.00198523	3774.34	-0.420609	0.218562	4625.89	0.253869	0.818961
767	CCNA_00722	CC_0686	chaperonin GroES	complement(779643..779933)	8035.65	-0.166247	0.714876	8035.65	-0.631462	0.103209	8035.65	-0.949284	0.0055715	8035.65	-0.176038	0.716801	8035.65	-0.715651	0.0405456	8035.65	-0.664212	0.0780853	8035.65	-0.828414	0.0151874	8008.93	-0.465215	0.139541	8008.93	-0.783037	0.0139747	8008.93	-0.00979111	0.980785	8008.93	-0.549404	0.0940769	8008.93	-0.497965	0.114535	8008.93	-0.662168	0.033562	4331.43	-0.317822	0.406559	6087.89	0.455424	0.634236
768	CCNA_00723	CC_0687	glyoxalase family protein	780108..780302	78.1888	-0.368006	0.1114	78.1888	0.0770332	0.796849	78.1888	-0.595587	0.0052884	78.1888	0.0745179	0.808229	78.1888	-0.536007	0.0123275	78.1888	-0.174698	0.489008	78.1888	-0.339362	0.123417	68.9951	0.445039	0.0177731	67.7947	-0.227581	0.303258	71.1828	0.442524	0.0183177	67.7947	-0.168001	0.460263	67.7947	0.193308	0.336739	67.7947	0.0286437	0.905721	68.9951	-0.67262	0.000656657	71.1828	-0.00251532	0.999098
769	CCNA_00724	CC_0688	hypothetical protein	780321..780749	40.314	-0.00317598	0.990625	36.0844	-0.121879	0.656396	36.0844	-0.173015	0.454934	36.0844	0.00376572	0.99127	36.0844	-0.539056	0.00919719	36.0844	-0.0325389	0.914315	36.0844	-0.396302	0.0598561	40.314	-0.118703	0.554892	40.314	-0.169839	0.424565	40.314	0.0069417	0.976854	40.314	-0.53588	0.00450615	40.314	-0.0293629	0.895338	40.314	-0.393126	0.0364463	28.7447	-0.0511367	0.847415	31.2989	0.125644	0.873012
770	CCNA_00725	CC_0689	O6-methylguanine-DNA methyltransferase	complement(780950..781612)	9.71096	0.704126	0.0178744	5.78308	0.37493	0.287457	8.40865	0.797414	0.00508624	5.84191	0.32531	0.368669	6.76334	0.599674	0.0409446	7.27909	0.620878	0.0447504	5.66386	0.429505	0.158642	9.71096	-0.329196	0.202285	9.71096	0.0932886	0.760515	9.71096	-0.378816	0.136995	9.71096	-0.104451	0.733602	9.71096	-0.0832473	0.761099	9.71096	-0.274621	0.299938	8.40865	0.422484	0.140947	5.84191	-0.0496203	0.967489
771	CCNA_00726	CC_0690	acyl-CoA dehydrogenase	complement(781663..782970)	94.9225	-0.574531	0.00169797	94.9225	-0.847243	3.25901e-06	94.9225	-1.53851	1.03872e-19	94.9225	-1.05713	3.23868e-09	94.9225	-1.68463	2.91611e-23	94.9225	-1.17952	1.59665e-11	94.9225	-1.77748	1.24814e-25	71.1463	-0.272712	0.100773	71.1463	-0.963984	9.05543e-10	71.1463	-0.482604	0.00262048	71.1463	-1.1101	9.91174e-13	71.1463	-0.604987	0.000119567	71.1463	-1.20295	1.03319e-14	44.2971	-0.691272	2.50318e-05	44.2971	-0.209892	0.702368
772	CCNA_00727	CC_0691	ribosomal-protein-alanine acetyltransferase	783127..783723	186.908	0.207623	0.221214	145.173	0.17583	0.329552	159.799	0.293413	0.0564324	145.173	0.140823	0.460801	153.02	0.337846	0.0252443	145.173	0.0546142	0.781974	145.173	0.284763	0.0610342	186.908	-0.0317933	0.835607	186.908	0.0857897	0.603195	186.908	-0.0668001	0.664044	186.908	0.130222	0.395057	186.908	-0.153009	0.275157	186.908	0.0771395	0.614216	159.799	0.117583	0.491263	138.119	-0.0350067	0.954513
773	CCNA_00728	CC_0692	hypothetical protein	783796..784959	91.6715	-2.65792	7.27945e-70	133.503	0.794739	3.43383e-07	91.6715	-2.1471	1.33623e-46	130.704	0.716895	6.51071e-06	91.6715	-1.82646	1.98952e-34	138.961	0.789239	3.71308e-07	91.6715	-2.08873	9.20174e-44	133.503	3.45266	5.64044e-145	18.6	0.510825	0.00121387	130.704	3.37482	8.1742e-139	21.464	0.831461	2.25323e-08	138.961	3.44716	3.95811e-145	16.8894	0.569199	0.000199914	133.503	-2.94184	1.11218e-107	133.503	-0.0778436	0.901501
774	CCNA_00729	CC_0693	hypothetical protein	785054..786358	137.487	-3.55469	6.26917e-73	137.487	0.164533	0.540748	137.487	-2.6308	2.31459e-41	137.487	0.106129	0.719816	137.487	-1.66842	2.2785e-17	146.305	0.275705	0.247892	137.487	-1.98612	3.89583e-24	129.29	3.71922	2.52625e-98	19.9303	0.923888	2.2352e-06	128.269	3.66082	2.02893e-95	35.9367	1.88627	5.57993e-25	146.305	3.83039	1.45927e-104	27.2791	1.56856	2.32996e-17	129.29	-2.79533	1.2569e-57	129.29	-0.0584048	0.9521
775	CCNA_00730	CC_0694	SkaA-family transcriptional regulator	786434..787201	24.204	-0.589782	0.00169506	24.3344	0.259081	0.226624	24.204	-0.0350491	0.880266	27.1066	0.368627	0.071604	24.204	-0.0493832	0.82143	27.327	0.361422	0.0664259	24.204	-0.0529229	0.807025	24.3344	0.848863	6.56736e-08	21.2242	0.554733	0.000966308	27.1066	0.95841	5.09672e-10	19.4861	0.540399	0.00133128	27.327	0.951204	5.484e-10	18.2756	0.536859	0.00115937	24.3344	-0.29413	0.112821	27.1066	0.109547	0.873902
776	mutL	CC_0695	DNA mismatch repair protein mutL	complement(787361..789274)	54.2326	-1.06278	5.59782e-09	54.2326	-0.278699	0.210547	54.2326	-1.15427	1.68512e-10	54.2326	-0.293508	0.187233	54.2326	-1.08771	2.22554e-09	54.2326	-0.0714154	0.774557	54.2326	-1.46785	3.46071e-16	37.399	0.784077	1.50929e-06	28.9134	-0.0914972	0.679837	38.4806	0.769267	2.64605e-06	28.9134	-0.0249376	0.918653	45.2494	0.99136	6.35238e-10	28.9134	-0.405075	0.0215869	37.399	-0.875574	1.5311e-07	38.4806	-0.0148093	0.990898
777	CCNA_00732	CC_0696	GumN superfamily protein	789387..790439	122.857	0.810028	1.40455e-07	68.5241	0.37801	0.0314306	79.9907	0.504437	0.00144389	72.0832	0.403854	0.0220159	81.592	0.646853	3.1615e-05	76.0392	0.465434	0.0056173	67.5741	0.453919	0.00413705	122.857	-0.432018	0.00179607	122.857	-0.305591	0.040755	122.857	-0.406174	0.00369803	122.857	-0.163175	0.308878	122.857	-0.344594	0.0144254	122.857	-0.356109	0.012443	79.9907	0.126426	0.490044	72.0832	0.0258438	0.967489
778	CCNA_00733	CC_0697	GumN superfamily protein	790499..791437	289.047	0.805472	5.40831e-05	148.933	-0.37987	0.0968659	148.933	0.0139342	0.956188	148.933	-0.220059	0.384151	148.933	0.0554031	0.819112	148.933	-0.0598176	0.829627	148.933	-0.0435518	0.855624	289.047	-1.18534	2.35393e-12	289.047	-0.791538	8.26596e-06	289.047	-1.02553	1.73292e-09	289.047	-0.750069	2.49312e-05	289.047	-0.865289	4.32183e-07	289.047	-0.849024	1.09298e-06	134.422	0.393804	0.0479105	110.68	0.159811	0.816195
779	CCNA_00734	CC_0698	GumN superfamily protein	791491..792399	153.651	0.403356	0.0669879	177.768	1.02615	3.7072e-07	197.295	1.07385	2.74502e-08	189.867	1.0765	1.02257e-07	187.544	1.12362	6.26152e-09	211.732	1.21313	8.02373e-10	177.074	1.11286	7.93527e-09	177.768	0.622797	0.000367813	197.295	0.670489	0.000207011	189.867	0.673147	0.000122557	187.544	0.720268	5.77321e-05	211.732	0.809773	2.55513e-06	177.074	0.7095	5.5587e-05	197.295	0.0476919	0.8545	189.867	0.0503496	0.953832
780	bamF	CC_0699	beta-barrel assembly machine (BAM) protein BamF	complement(792461..793030)	382.542	0.0657396	0.816087	328.002	-0.536483	0.0140704	328.002	-0.356248	0.0945152	328.002	-0.328211	0.167669	328.002	-0.326764	0.124775	328.002	-0.135234	0.593898	328.002	-0.644986	0.00118326	382.542	-0.602222	0.000638677	382.542	-0.421988	0.0268949	382.542	-0.393951	0.0316093	382.542	-0.392503	0.0395888	382.542	-0.200974	0.296659	382.542	-0.710726	6.10858e-05	230.122	0.180235	0.433075	227.217	0.208272	0.74854
781	CCNA_00736	CC_0700	lipoprotein signal peptidase	complement(793143..793649)	152.314	-0.180267	0.333341	152.314	0.0315047	0.89894	152.314	-0.240377	0.155994	152.314	-0.0403207	0.869066	152.314	-0.107724	0.553004	152.314	-0.193445	0.292704	152.314	-0.0716172	0.69596	150.021	0.211771	0.148898	150.021	-0.0601104	0.74573	150.021	0.139946	0.369281	150.021	0.0725424	0.688545	150.021	-0.013178	0.939472	150.021	0.10865	0.494231	130.405	-0.271882	0.089269	130.405	-0.0718254	0.908566
782	ileS	CC_0701	isoleucyl-tRNA synthetase	complement(793796..796705)	317.435	-0.406956	0.0994481	317.435	-0.184717	0.518435	317.435	-0.872006	6.81548e-05	317.435	-0.363702	0.167669	317.435	-1.08832	4.85838e-07	317.435	-0.5682	0.0177884	317.435	-0.981284	5.82894e-06	266.609	0.222239	0.29592	266.609	-0.46505	0.0281213	266.609	0.0432538	0.863988	266.609	-0.681367	0.000789524	266.609	-0.161244	0.460292	266.609	-0.574328	0.00413555	233.466	-0.687289	0.00082988	233.466	-0.178985	0.813039
783	CCNA_03934		hypothetical protein	complement(796784..796828)	0	N/A	N/A	0	N/A	N/A	0	N/A	N/A	0	N/A	N/A	0	N/A	N/A	0	N/A	N/A	0	N/A	N/A	0	N/A	N/A	0	N/A	N/A	0	N/A	N/A	0	N/A	N/A	0	N/A	N/A	0	N/A	N/A	0	N/A	N/A	0	N/A	N/A
784	CCNA_00738	CC_0702	DegQ-family trypsin-like serine prototease	complement(797019..798110)	27.2307	-1.5278	6.6271e-13	27.2307	0.124895	0.670629	27.2307	-1.874	3.24721e-18	27.2307	-0.0284991	0.935001	27.2307	-1.91243	8.79261e-19	28.009	0.228046	0.374197	27.2307	-2.21741	8.66408e-24	24.974	1.65269	2.01083e-18	10.5363	-0.346204	0.145129	23.2688	1.4993	2.39507e-15	10.5363	-0.384634	0.0990691	28.009	1.75584	5.2905e-21	10.5363	-0.689611	0.00182482	24.974	-1.99889	8.10047e-25	24.974	-0.153394	0.845294
785	CCNA_00740	CC_0703	riboflavin kinase/FMN adenylyltransferase	complement(798513..799454)	102.718	0.0539554	0.818702	88.6766	-0.584504	0.00110851	88.6766	-0.778493	2.62299e-06	88.6766	-0.374776	0.0510336	88.6766	-0.609891	0.000289518	88.6766	-0.573551	0.00119934	88.6766	-0.765508	3.86722e-06	102.718	-0.638459	1.50279e-05	102.718	-0.832448	2.16139e-08	102.718	-0.428731	0.00461729	102.718	-0.663847	1.08028e-05	102.718	-0.627507	1.95062e-05	102.718	-0.819463	3.05913e-08	49.5633	-0.193989	0.305556	59.0176	0.209728	0.677207
786	CCNA_00741	CC_0704	3-hydroxybutyryl-CoA dehydratase	complement(799454..799879)	111.734	0.0046975	0.986293	99.878	-0.410494	0.0573428	99.878	-0.874595	3.53326e-06	99.878	-0.454238	0.0354978	99.878	-0.811925	1.8717e-05	99.878	-0.455462	0.0282585	99.878	-1.00659	8.67132e-08	111.734	-0.415191	0.0161153	111.734	-0.879293	2.47118e-07	111.734	-0.458936	0.00774077	111.734	-0.816622	1.73952e-06	111.734	-0.460159	0.00707044	111.734	-1.01129	2.04119e-09	62.8142	-0.464101	0.0144276	62.9382	-0.0437445	0.957751
787	CCNA_00742	CC_0705	HAD superfamily sugar phosphatase	complement(799937..800797)	100.322	-0.243116	0.286075	100.322	-0.729758	0.000335985	100.322	-0.750295	9.34223e-05	100.322	-0.649507	0.00185942	100.322	-0.931505	9.62824e-07	100.322	-0.74731	0.000199537	100.322	-0.84513	8.90023e-06	94.4932	-0.486642	0.00508439	94.4932	-0.507179	0.0051589	94.4932	-0.406391	0.0218033	94.4932	-0.68839	9.2204e-05	94.4932	-0.504194	0.00363372	94.4932	-0.602014	0.000550974	53.5573	-0.0205369	0.940166	55.2668	0.0802509	0.919098
788	CCNA_00743	CC_0706	NnrU family membrane protein	800944..801510	35.281	-0.977698	0.00142231	36.7081	0.314625	0.390859	35.281	-0.792404	0.00907753	35.281	-0.2373	0.550494	35.281	-1.06545	0.000354205	39.6068	0.352657	0.306707	35.281	-1.51082	3.26817e-07	36.7081	1.29232	4.80511e-07	19.9528	0.185293	0.586585	26.1457	0.740397	0.00602753	19.9528	-0.0877558	0.811561	39.6068	1.33036	1.88466e-07	19.9528	-0.533126	0.0666404	36.7081	-1.10703	4.02545e-05	36.7081	-0.551925	0.421235
789	CCNA_00744	CC_0707	GIY-YIG endonuclease domain protein	801752..802036	35.9642	-0.237241	0.472657	180.621	2.58224	6.86793e-26	218.642	2.76158	1.6677e-30	170.4	2.45704	2.12482e-23	241.567	3.02151	2.53626e-36	197.777	2.64747	1.81508e-27	208.225	2.89098	3.00557e-33	180.621	2.81948	2.65867e-40	218.642	2.99882	7.14935e-45	170.4	2.69428	6.30034e-37	241.567	3.25875	2.14072e-53	197.777	2.88471	2.05993e-42	208.225	3.12822	4.84335e-49	218.642	0.179347	0.532098	180.621	-0.125194	0.900074
790	CCNA_00745	CC_0708	hypothetical protein	complement(802070..802774)	10.8616	0.0699545	0.853506	15.5326	0.99967	0.000470569	18.1585	1.12368	2.37806e-05	11.6469	0.535095	0.0932383	14.2792	0.875249	0.00131826	17.1881	1.06913	0.000127289	11.6468	0.674602	0.0151349	15.5326	0.929715	6.851e-05	18.1585	1.05373	8.29167e-06	11.6469	0.46514	0.0626876	14.2792	0.805294	0.000969974	17.1881	0.999175	1.36323e-05	11.6468	0.604647	0.0141645	18.1585	0.124015	0.702947	15.5326	-0.464575	0.490712
791	CCNA_03935		hypothetical protein	802082..802519	0.379448	-4.70879	0.134169	3.60725	3.36189	3.63048e-05	13.1266	5.13641	2.99349e-12	11.8136	5.0233	4.8293e-11	10.7042	4.96367	2.11245e-11	11.608	4.99791	4.29405e-11	10.7812	5.04676	8.1547e-12	3.60725	8.07068	0.00252476	13.1266	9.8452	0.000334518	11.8136	9.73208	0.000254263	10.7042	9.67246	0.000423726	11.608	9.7067	0.000250059	10.7812	9.75554	0.000271153	13.1266	1.77452	6.90311e-07	11.8136	1.6614	0.000412023
792	CCNA_00746	CC_0709	ADA regulatory protein/O6-methylguanine-DNA	complement(802771..803496)	13.2418	0.15645	0.596231	10.5256	-0.388709	0.1716	10.5256	-0.228831	0.392742	10.5256	-0.290411	0.322742	10.5256	-0.356093	0.161591	10.5256	-0.28882	0.294336	10.5256	-0.534098	0.0310343	13.2418	-0.545158	0.0111433	13.2418	-0.385281	0.0894912	13.2418	-0.446861	0.03623	13.2418	-0.512542	0.0205165	13.2418	-0.445269	0.0347483	13.2418	-0.690547	0.0013539	8.07429	0.159877	0.589343	7.46763	0.0982976	0.922389
793	tipF	CC_0710	cyclic-di-GMP phosphodiesterase, flagellum assembly factor TipF	complement(803595..804953)	194.317	-0.549975	0.00149765	217.674	0.418256	0.0237077	194.317	-0.14895	0.440752	221.425	0.396588	0.0363594	194.317	-0.206232	0.261414	218.896	0.359633	0.0521707	194.317	-0.148925	0.424412	217.674	0.968231	1.12803e-11	157.467	0.401026	0.0113378	221.425	0.946563	3.60203e-11	148.233	0.343743	0.0316705	218.896	0.909609	2.0148e-10	148.233	0.40105	0.00870016	217.674	-0.567205	0.000220167	221.425	-0.0216679	0.978796
794	CCNA_00748	CC_0711	ferrous iron transport protein A	805164..805484	259.255	0.361076	0.33276	180.532	-0.913448	0.00714647	180.532	-0.83441	0.00929047	180.532	-0.738476	0.0376851	180.532	-1.0742	0.000635726	180.532	-0.317033	0.400602	180.532	-1.21845	8.4563e-05	259.255	-1.27452	2.83531e-06	259.255	-1.19549	2.23059e-05	259.255	-1.09955	6.65674e-05	259.255	-1.43528	2.18873e-07	259.255	-0.678109	0.0167723	259.255	-1.57952	8.19192e-09	91.27	0.0790379	0.847794	94.383	0.174972	0.888761
795	CCNA_00749	CC_0712	ferrous iron transport protein B	805489..807384	348.968	0.187024	0.578191	274.269	-0.641546	0.0256938	274.269	-0.632817	0.0181554	274.269	-0.727871	0.0111825	274.269	-0.734698	0.0053344	274.269	-0.326717	0.284917	274.269	-0.773913	0.00292905	348.968	-0.828569	0.000287182	348.968	-0.819841	0.000580539	348.968	-0.914895	6.40248e-05	348.968	-0.921722	8.72126e-05	348.968	-0.513741	0.0308945	348.968	-0.960937	2.91629e-05	158.798	0.00872889	0.978936	147.129	-0.0863253	0.941039
796	CCNA_00750	CC_0713	FeaR-family transcriptional regulator	complement(807593..808621)	92.8086	-1.52834	8.83767e-21	92.8086	-0.316741	0.10965	92.8086	-1.50979	4.20971e-20	92.8086	-0.196053	0.36344	92.8086	-1.35596	2.30766e-16	92.8086	-0.466682	0.0114153	92.8086	-1.48551	2.42611e-19	62.5254	1.2116	2.40894e-16	35.9424	0.0185526	0.9352	69.8705	1.33229	1.03303e-19	35.9424	0.172377	0.353792	58.8755	1.06166	8.10724e-13	35.9424	0.042827	0.828728	62.5254	-1.19304	1.85917e-15	69.8705	0.120688	0.846842
797	CCNA_R0118			808729..808841	23.1966	-0.637892	0.378248	23.1966	-1.09596	0.130376	23.1966	-1.01686	0.122139	23.1966	-0.63737	0.41079	23.1966	-0.744094	0.262637	23.1966	-1.04154	0.133155	23.1966	-0.749843	0.254449	16.5367	-0.458066	0.465628	16.5367	-0.378963	0.591357	16.5367	0.000522361	0.999169	16.5367	-0.106201	0.891991	16.5367	-0.403651	0.515109	16.5367	-0.11195	0.873086	10.2715	0.0791033	0.929888	12.6589	0.458589	0.844847
798	CCNA_00751	CC_0714	conserved hypothetical membrane protein	complement(808992..810233)	127.684	0.034824	0.865034	111.755	-0.198445	0.27281	111.755	-0.275327	0.0823679	111.755	-0.223203	0.213514	111.755	-0.18628	0.253383	111.755	-0.214297	0.213826	111.755	-0.424321	0.00476598	127.684	-0.233269	0.0916443	127.684	-0.310151	0.0295812	127.684	-0.258027	0.0624575	127.684	-0.221104	0.131816	127.684	-0.249121	0.071379	127.684	-0.459145	0.000595304	83.0105	-0.0768821	0.676818	83.0363	-0.0247582	0.967489
799	CCNA_00752	CC_0715	3-hydroxybutyryl-CoA dehydrogenase	complement(810384..811262)	1182.61	0.177109	0.400919	1093.61	0.47793	0.0115577	1361.67	0.694065	5.23278e-05	1008.8	0.311377	0.128062	1134.41	0.527522	0.00262131	1059.74	0.365071	0.058445	1071.79	0.541467	0.0017734	1182.61	0.300821	0.05911	1361.67	0.516956	0.00122843	1182.61	0.134268	0.447636	1182.61	0.350413	0.0343353	1182.61	0.187962	0.260092	1182.61	0.364358	0.0226198	1361.67	0.216135	0.249136	1093.61	-0.166553	0.774262
800	CCNA_00753	CC_0716	lysine 2,3-aminomutase	complement(811400..812437)	57.618	0.176616	0.52192	45.7193	-0.787234	0.000733586	45.7193	-0.346659	0.14203	45.7193	-0.702693	0.00330561	45.7193	-0.401229	0.0815124	45.7193	-0.779378	0.000702307	45.7193	-0.689617	0.00169859	57.618	-0.963851	4.43583e-07	57.618	-0.523276	0.0110571	57.618	-0.87931	4.38681e-06	57.618	-0.577845	0.00449548	57.618	-0.955994	4.56823e-07	57.618	-0.866233	8.0379e-06	32.2899	0.440575	0.0477122	24.381	0.0845407	0.927124
801	CCNA_00754	CC_0717	Nodulin-21 / CCC1-related protein	complement(812595..813296)	15.134	0.866104	0.0070567	7.44097	-0.328312	0.423137	9.36758	0.482254	0.149938	7.44097	-0.437688	0.264607	7.44097	0.122191	0.744287	8.53575	0.380346	0.296694	7.44097	-0.4601	0.18273	15.134	-1.19442	1.32231e-05	15.134	-0.38385	0.201995	15.134	-1.30379	1.46557e-06	15.134	-0.743913	0.00844703	15.134	-0.485759	0.0776661	15.134	-1.3262	1.71135e-06	9.36758	0.810566	0.00845846	5.01984	-0.109376	0.942381
802	terB	CC_0718	tellurium resistance protein terB	complement(813444..813884)	32.1124	1.72707	2.48867e-06	12.6873	0.786799	0.0668315	19.8514	1.34309	0.000300057	9.40719	0.306896	0.551022	12.7502	0.80254	0.0401735	25.6794	1.74612	3.7477e-06	11.1545	0.711436	0.0711737	32.1124	-0.940273	0.00317709	32.1124	-0.383985	0.290525	32.1124	-1.42018	6.91447e-06	32.1124	-0.924533	0.0052724	32.1124	0.0190437	0.962053	32.1124	-1.01564	0.00160918	19.8514	0.556288	0.140973	12.6873	-0.479903	0.658423
803	CCNA_00756	CC_0719	hypothetical protein	complement(813842..814120)	45.1195	1.74192	2.0986e-07	12.0701	0.237843	0.622133	19.0987	0.815795	0.0241232	15.8219	0.58	0.167181	27.2651	1.44324	2.23321e-05	33.0516	1.63748	2.62253e-06	17.7359	0.900814	0.0111063	45.1195	-1.50408	2.54594e-07	45.1195	-0.926128	0.00193764	45.1195	-1.16192	5.25195e-05	45.1195	-0.298685	0.369029	45.1195	-0.104439	0.75113	45.1195	-0.841109	0.00411085	19.0987	0.577953	0.106548	15.8219	0.342157	0.774262
804	CCNA_R0119			complement(814045..814185)	334.098	1.41726	5.46483e-05	178.55	0.923448	0.0162727	384.418	1.94285	8.38914e-09	225.725	1.23028	0.00100705	308.98	1.76508	2.11296e-07	250.126	1.34882	0.000198977	228.746	1.38841	5.31809e-05	334.098	-0.493813	0.126368	384.418	0.525588	0.122863	334.098	-0.186983	0.603629	334.098	0.347821	0.329433	334.098	-0.06844	0.857055	334.098	-0.028848	0.942054	384.418	1.0194	0.0016128	225.725	0.306831	0.792192
805	CCNA_00757	CC_0720	lysyl-tRNA synthetase	complement(814256..815314)	29.6471	0.126205	0.657988	24.3444	-0.0341962	0.922022	24.3444	0.0621488	0.820215	24.3444	-0.383628	0.131952	24.3444	-0.0711363	0.78315	24.3444	-0.0468962	0.88004	24.3444	-0.312113	0.175027	29.6471	-0.160401	0.44727	29.6471	-0.0640559	0.801034	29.6471	-0.509833	0.00884479	29.6471	-0.197341	0.379565	29.6471	-0.173101	0.407612	29.6471	-0.438317	0.0276015	22.8209	0.0963449	0.722725	19.929	-0.349432	0.553189
806	CCNA_00758	CC_0721	translation elongation factor P EF-P	815435..816001	1485.15	-0.0075171	0.983562	1337.99	-0.181609	0.589423	1337.99	-0.0562145	0.861314	1337.99	-0.253135	0.439651	1337.99	-0.0137288	0.967628	1337.99	-0.494065	0.0827082	1337.99	0.121612	0.68114	1485.15	-0.174092	0.487111	1485.15	-0.0486974	0.877289	1485.15	-0.245618	0.328493	1485.15	-0.00621174	0.984816	1485.15	-0.486548	0.0368788	1485.15	0.129129	0.629011	1154.39	0.125394	0.690043	989.766	-0.0715259	0.953169
807	CCNA_00759	CC_0722	TonB-dependent receptor	complement(816201..818675)	18.1467	0.161146	0.533027	14.574	0.0395266	0.903748	15.0606	0.200252	0.387529	15.0253	0.258582	0.303822	15.4938	0.348933	0.105359	14.574	-0.0204412	0.944946	15.6432	0.450524	0.0303982	18.1467	-0.12162	0.551352	18.1467	0.0391056	0.876755	18.1467	0.0974353	0.647633	18.1467	0.187787	0.37663	18.1467	-0.181588	0.359885	18.1467	0.289378	0.132391	15.0606	0.160725	0.502769	15.0253	0.219055	0.72897
808	CCNA_R0120			818770..818899	11.6585	-0.023949	0.976425	10.5757	-0.262318	0.752974	10.5757	-0.0595419	0.937378	10.5757	0.090819	0.920097	10.5757	0.0500376	0.947617	10.5757	-0.116199	0.890877	10.5757	0.176386	0.798401	11.6585	-0.238369	0.690366	11.6585	-0.0355929	0.962238	11.6585	0.114768	0.858847	11.6585	0.0739866	0.9201	11.6585	-0.0922501	0.886511	11.6585	0.200335	0.746735	9.23156	0.202776	0.791507	9.78655	0.353137	0.880049
809	CCNA_00760	CC_0723	two component sensor histidine kinase	complement(818810..820510)	42.9561	0.0341282	0.883388	37.646	-0.160818	0.464345	37.646	-0.190508	0.321514	37.646	-0.119718	0.613958	37.646	-0.106946	0.589868	37.646	0.020629	0.933715	37.646	-0.281178	0.119108	42.9561	-0.194946	0.230044	42.9561	-0.224636	0.192534	42.9561	-0.153847	0.364912	42.9561	-0.141074	0.436772	42.9561	-0.0134992	0.943493	42.9561	-0.315306	0.0473129	29.6481	-0.0296899	0.897389	29.9725	0.0410996	0.954513
810	CCNA_00761	CC_0724	hypothetical protein	complement(820655..820864)	256.952	0.373636	0.101678	206.248	0.469041	0.0412351	247.728	0.633148	0.00213346	235	0.614726	0.006167	278.252	0.923952	3.93283e-06	247.534	0.666959	0.00194355	255.349	0.875704	1.18379e-05	256.952	0.0954048	0.643567	256.952	0.259512	0.207163	256.952	0.24109	0.219128	278.252	0.550316	0.00329101	256.952	0.293323	0.122145	256.952	0.502068	0.00621786	247.728	0.164107	0.488897	235	0.145686	0.844847
811	CCNA_00762	CC_0725	hypothetical protein	complement(820861..821205)	51.7149	-0.266466	0.301689	51.7149	0.0910562	0.768354	51.7149	-0.318689	0.183141	51.7149	-0.0497205	0.884348	51.7149	-0.410277	0.0757187	51.7149	-0.0215726	0.945453	51.7149	-0.566599	0.0118622	47.9789	0.357522	0.0773528	47.9789	-0.0522238	0.845138	47.9789	0.216745	0.314779	47.9789	-0.143811	0.554908	47.9789	0.244893	0.239293	47.9789	-0.300133	0.161021	45.9584	-0.409746	0.0661718	45.9584	-0.140777	0.86598
812	CCNA_00763	CC_0726	electron transfer flavoprotein alpha subunit	complement(821210..822151)	530.161	-1.23891	5.7007e-09	530.161	-0.827841	0.000290836	530.161	-1.37036	6.60113e-11	530.161	-1.04048	3.61683e-06	530.161	-1.55637	1.00072e-13	530.161	-0.863361	0.000134315	530.161	-1.49314	9.37233e-13	249.774	0.411064	0.0395298	249.774	-0.13146	0.59556	249.774	0.198426	0.363618	249.774	-0.317469	0.14299	255.214	0.375544	0.0641249	249.774	-0.254237	0.232349	249.032	-0.542524	0.0100007	249.032	-0.212638	0.774262
813	CCNA_00764	CC_0727	electron transfer flavoprotein beta subunit	complement(822151..822897)	999.815	-0.404121	0.0904621	1026.89	0.295406	0.251054	999.815	-0.465028	0.0372146	999.815	-0.162584	0.579683	999.815	-0.635781	0.00335136	999.815	0.0336075	0.917223	999.815	-0.81226	0.000121785	1026.89	0.699527	0.000199893	842.593	-0.0609067	0.813235	842.593	0.241537	0.247678	842.593	-0.23166	0.293197	898.31	0.437728	0.0253716	842.593	-0.408139	0.0403189	1026.89	-0.760434	9.80532e-05	1026.89	-0.45799	0.310227
814	CCNA_00765	CC_0728	hypothetical protein	823153..823443	163.289	-0.103925	0.688262	157.044	-0.219239	0.364801	157.044	0.0750493	0.756264	157.044	-0.0821796	0.772941	157.044	-0.11457	0.611592	157.044	-0.197701	0.398471	157.044	0.0610849	0.79259	163.289	-0.115313	0.554892	163.289	0.178975	0.382279	163.289	0.0217457	0.919549	163.289	-0.0106449	0.966919	163.289	-0.0937755	0.6371	163.289	0.16501	0.39471	148.795	0.294288	0.149963	128.024	0.137059	0.846842
815	CCNA_00766	CC_0729	cobalamin adenosyltransferase family protein	complement(823602..824180)	188.222	0.47052	0.00839465	121.76	-0.37037	0.0545667	121.76	-0.00651894	0.975563	121.76	-0.379648	0.0510336	121.76	-0.12208	0.535395	121.76	-0.304643	0.114137	121.76	-0.29826	0.0953001	188.222	-0.84089	8.7793e-09	188.222	-0.477039	0.00224716	188.222	-0.850167	5.64288e-09	188.222	-0.5926	0.000105782	188.222	-0.775163	1.04687e-07	188.222	-0.76878	2.30839e-07	109.138	0.363851	0.0314162	81.1991	-0.00927747	0.995096
816	CCNA_00767	CC_0730	hypothetical protein	complement(824218..824421)	258.583	0.598554	0.00313235	153.067	-0.484299	0.0290409	194.703	0.497663	0.0130446	153.067	-0.069253	0.814713	178.899	0.49787	0.0126776	153.067	-0.113317	0.657774	192.289	0.676878	0.000455994	258.583	-1.08285	1.57422e-10	258.583	-0.100891	0.649566	258.583	-0.667807	9.7982e-05	258.583	-0.100683	0.643735	258.583	-0.71187	2.72515e-05	258.583	0.0783247	0.705734	194.703	0.981962	1.79479e-08	125.667	0.415046	0.33873
817	CCNA_03936		hypothetical protein	824706..824840	205.399	-0.744964	0.00219658	374.828	1.12257	1.7552e-06	337.048	0.877768	0.00012362	381.366	1.11058	2.55128e-06	301.745	0.814987	0.000401846	315.915	0.812579	0.000748109	314.539	0.968141	1.83119e-05	374.828	1.86754	1.06865e-21	337.048	1.62273	3.89307e-16	381.366	1.85554	1.76285e-21	301.745	1.55995	4.73124e-15	315.915	1.55754	2.24513e-15	314.539	1.71311	4.83077e-18	374.828	-0.244807	0.333915	381.366	-0.0119957	0.995096
818	CCNA_00768	CC_0731	hypothetical protein	824776..825000	186.679	-0.472199	0.0451792	344.212	1.14243	1.24236e-07	374.256	1.16443	1.84593e-08	367.128	1.18906	3.79559e-08	344.059	1.14941	3.16901e-08	382.509	1.22508	8.78084e-09	394.189	1.42933	2.78323e-12	344.212	1.61463	3.74861e-19	374.256	1.63663	3.67201e-19	367.128	1.66126	2.82813e-20	344.059	1.62161	5.62462e-19	382.509	1.69728	3.41999e-21	394.189	1.90153	6.65613e-26	374.256	0.0220036	0.940457	367.128	0.0466312	0.959266
819	CCNA_00769	CC_0732	TetR family transcriptional regulator	824997..825644	193.178	-0.669322	0.00270076	354.548	1.13422	1.42207e-07	353.738	1.03345	6.92721e-07	337.167	1.01917	3.47785e-06	276.865	0.781906	0.000238288	304.424	0.847219	0.000127419	365.559	1.26968	6.65376e-10	354.548	1.80354	8.51525e-24	353.738	1.70277	1.02751e-20	337.167	1.68849	6.17345e-21	276.865	1.45123	2.30295e-15	304.424	1.51654	4.3295e-17	365.559	1.939	6.21602e-27	354.548	-0.100768	0.705465	354.548	-0.115048	0.891833
[truncated: 3,266 more rows]
[truncated: 87 more columns]

## Sheet: cckA regulated
	log2(fold change)								RPKM for each data set
[truncated: 252 more rows]

## Sheet: ntrC regulated
	log2(fold change)								RPKM for each data set
[truncated: 79 more rows]

## Sheet: Figure 7 cckA or ntrC regulated
Gene	cckA(ts) / WT	cckA(ts) ∆ntrC / WT	cckA(ts) ntrC(L424P) / WT	cckA(ts) ntrC(A446P) / WT	∆ntrC / WT	ntrC(L424P) / WT	ntrC(A446P) / WT		SCR_356_S14 (GE) - WT-RPKM	SCR_357_S15 (GE) - WT-RPKM	SCR_358_S16 (GE) - cckA(ts) RPKM	SCR_359_S17 (GE) - cckA(ts) RPKM	SCR_360_S18 (GE) - cckA(ts) RPKM	SCR_364_S22 (GE) - cckA(ts) ∆ntrC RPKM	SCR_365_S23 (GE) - cckA(ts) ∆ntrC RPKM	SCR_366_S24 (GE) - cckA(ts) ∆ntrC RPKM	SCR_370_S28 (GE) - cckA(ts) L424P RPKM	SCR_371_S29 (GE) - cckA(ts) L424P RPKM	SCR_372_S30 (GE) - cckA(ts) L424P RPKM	SCR_376_S34 (GE) - cckA(ts) A446P RPKM	SCR_377_S35 (GE) - cckA(ts) A446P RPKM	SCR_378_S36 (GE) - cckA(ts) A446P RPKM	SCR_361_S19 (GE) - ∆ntrC RPKM	SCR_362_S20 (GE) - ∆ntrC RPKM	SCR_363_S21 (GE) - ∆ntrC RPKM	SCR_367_S25 (GE) - L424P RPKM	SCR_368_S26 (GE) - L424P RPKM	SCR_369_S27 (GE) - L424P RPKM	SCR_373_S31 (GE) - A446P RPKM	SCR_374_S32 (GE) - A446P RPKM	SCR_375_S33 (GE) - A446P RPKM
[truncated: 328 more rows]

[truncated: 2 more sheets: Fig 7C clustered, Fig 7D clustered]
