# Supplementary material for: Disrupting NtrC function reveals unexpected robustness in a central cell cycle regulatory network
Source: mBio. 2025 Aug 18;16(9):e01962-25. doi: 10.1128/mbio.01962-25 (PMC12421884; doi:10.1128/mbio.01962-25)
Supplement: Table S4 — Strains. [file mbio.01962-25-s0005.xlsx]

## Sheet: Key
Table S4. Strain Table
Key:
Tab 1: primers and plasmids used in this work
Tab 2: Caulobacter strains used in this work

## Sheet: E. coli strains with plasmids
Tab 1: E. coli strains with plasmid
Strain #	E. coli strain	Plasmid construct	Antibiotic resistance marker	Comments	Primers (5'-3'); restriction sites underlined	Source
E. coli strains used
FC929	TOP10	N/A	N/A	Chemically-competent cloning strain	N/A	Invitrogen
FC3	MT607	pRK600	Chloramphenicol	Helper strain for tri-parental matings	N/A	[Finan et al., 1986]
FC803	Rosetta (DE3)	pLysS	Chloramphenicol	Strain for protein expression	N/A	Novagen
Strains with allele replacement plasmids
FC55	DH10B	pNPTS138	Kanamycin	Allele replacement plasmid; SacB (sucrose counter selection marker)	N/A	M.R.K.Alley
FC4313	TOP10	pNPTS138-∆cpdR	Kanamycin	Allele replacement plasmid to generate in-frame deletion allele of cpdR	UP F: GCTACAATTGGCAGGTCGCCGTCGAACATC UP R: GTGGGATCAGGCCGCCATCATGGCGAGGAGGATGCGGGCCAT DN F: ATGGCCCGCATCCTCCTCGCCATGATGGCGGCCTGATCCCAC DN R: CAATGAATTCCCGCATGGGCGACAGCTTCAC	This work
FC3987	TOP10	pNPTS138-∆ntrC	Kanamycin	Allele replacement plasmid to generate in-frame deletion allele of ntrC; includes first 16 codons fused to last 16 codons	UP F: GCTAAAGCTTCCACCAGGTGCTTGATCG UP R: CCAAGGTCCTGGATCTTCTTAGAGCTGTCGTCGTCGGCG DN F: CGCCGACGACGACAGCTCTAAGAAGATCCAGGACCTTG DN R: CAATGAATTCCACGGTCTGGACCCGCTC	[North et al., 2023]
FC4314	TOP10	pNPTS138-ntrC(L424P)	Kanamycin	Allele replacement plasmid to generate ntrC(L424P) allele.	F: attgaagccggctggcgccaagcttCCCCTGGATGCCCAGACG R: ccgaagctagcgaattcgtggatccAACAGGGCGACGATGACG	This work
FC4315	TOP10	pNPTS138-ntrC(A446P)	Kanamycin	Allele replacement plasmid to generate ntrC(A446P) allele.	F: attgaagccggctggcgccaagcttCCCCTGGATGCCCAGACG R: ccgaagctagcgaattcgtggatccAACAGGGCGACGATGACG	This work
FC3992	TOP10	pNPTS138-ntrC(D56A)	Kanamycin	Allele replacement plasmid to generate ntrC(D56A) allele.	UP F: GCTACAATTGCCACCAGGTGCTTGATCGGGT UP R: CATCATCACGGCGGTCACGACGAG DN F: CTCGTCGTGACCGCCGTGATGATG DN R: CAATGAATTCGGAACAGCGTGCCGCCG	[North et al., 2023]
FC3989	TOP10	pNPTS138-ntrC(∆REC)	Kanamycin	Allele replacement plasmid to generate ntrC∆REC allele; includes first 16 codons fused to last 349 codons.	UP F: GCTACAATTGCCACCAGGTGCTTGATCG UP R: CCTTGGAGGCCTCAGTGTCAGAGCTGTCGTCGTCGG DN F: CCGACGACGACAGCTCTGACACTGAGGCCTCCAAGG DN R: CAATGAATTCcctgtgacggtcaagatcac	[North et al., 2023]
FC3990	TOP10	pNPTS138-ntrC(∆AAA)	Kanamycin	Allele replacement plasmid to generate ntrC∆AAA allele; harbors in-frame deletion of the AAA domain of ntrC; includes first 158 codons fused to last 111 codons.	UP F: GCTACAATTGCTGGGTTTGGCTTTGGTCAC UP R: GATCAGCTCTTCGGCGTAGAGGATGGTGCGGTAGACCTCC DN F: GGAGGTCTACCGCACCATCCTCTACGCCGAAGAGCTGATC DN R: CAATGAATTCcctgtgacggtcaagatcac	[North et al., 2023]
FC3991	TOP10	pNPTS138-ntrC(∆HTH)	Kanamycin	Allele replacement plasmid to generate ntrC∆HTH allele; includes first 422 codons fused to last 12 codons.	UP F: GCTACAATTGGCACGCTGTTCCTCGAC UP R: catctccacgccaaggtcccgatcatagagccccgg DN F: CCGGGGCTCTATGATCGGGACCTTGGCGTGGAGATG DN R: CAATGAATTCccacggtctggacccg	[North et al., 2023]
FC3988	TOP10	pNPTS138-∆ntrB	Kanamycin	Allele replacement plasmid to generate in-frame deletion allele of ntrB; includes first 13 codons fused to last 17 codons	UP F: GCTACAATTGCACGCGCAACCAGTTCTAC UP R: GGCAACAGGCAACAAGACGGTGGCCACACCACC DN F: GGTGGTGTGGCCACCGTCTTGTTGCCTGTTGCC DN R: CAATGAATTCCGTCAGATCAGCACCGACC	[North et al., 2023]
FC4316	TOP10	pNPTS138-∆CCNA_01242	Kanamycin	Allele replacement plasmid to generate in-frame deletion of allele CCNA_01242; includes first 8 codons fused to last 6 codons	UP F: GCTACAATTGGGGGCAGTGGAAGACCTCG UP R: ATGGCCGGAAACAGGCTATTTTTGCCGAACTCGCCCGCCTAG DN F: CTAGGCGGGCGAGTTCGGCAAAAATAGCCTGTTTCCGGCCAT DN R: CAATGAATTCGACCCCGTCCAGACCGG	This work
FC4448	TOP10	pNPTS138-∆kidO	Kanamycin	Allele replacement plasmid to generate in-frame knockout deletion of allele kidO	UP F: GCTACAATTGGTTGGACGTGTAGTCGGC UP R: GGATGGCGATGTCCATTTCGCGACGTTGGGTCGCCTAAC DN F: GTTAGGCGACCCAACGTCGCGAAATGGACATCGCCATCC DN R: CAATGAATTCCGTCGCTGACCCAGAAGG	This work
FC4449	TOP10	pNPTS138-∆gdhZ	Kanamycin	Allele replacement plasmid to generate in-frame knockout deletion of allele gdhZ	UP F: GCTACAATTGGACGCCAAGCTGTTTGTCTGC UP R: CGTTAAGATTGACCCCAGCAACGCCAAGCTGACGATCGCC DN F: GGCGATCGTCAGCTTGGCGTTGCTGGGGTCAATCTTAACG DN R: CAATGAATTCGTGCCGGGGATGTTCCTG	This work
Strains bearing plasmids for expression in Caulobacter
MTLS4259	TOP10	pMT585 (pXGFPC-2)	Kanamycin	Plasmid integrates at the xylose locus (xlyX)	N/A	[Thanbichler et al., 2007]
MTLS4362	TOP10	pMT604 (pXYFPC-5)	Tetracycline	Plasmid integrates at the xylose locus (xlyX)	N/A	[Thanbichler et al., 2007]
MTLS4339	TOP10	pMT792 (pXTCYC-4)	Gentamycin	Plasmid integrates at the xylose locus (xlyX)	N/A	[Thanbichler et al., 2007]
FC3996	TOP10	pMT585-PntrC-ntrC	Kanamycin	Plasmid to express ntrC from its native promoter; PntrC (~500 bp upstream of CCNA_01813) fused to ntrC, cloned opposite the xylose promoter.	UP F: GCTAGAGCTCGAGACGGTCTGAGCCGCTTC UP R: GATTTTCTTGCTCGCGGCGTTCATTTTGTAATCATCCCCACAGCTACG DN F: CGTAGCTGTGGGGATGATTACAAAATGAACGCCGCGAGCAAGAAAATC DN R: CAATCATATGTCAGCGACGACCGCGGGTC	[North et al., 2023]
FC4318	TOP10	pMT585-PCCNA_01242-CCNA_01242	Kanamycin	Plasmid to express CCNA_01242 from its native promoter. PCCNA_01242 (~500 bp upstream of start codon) through the entirety of the CCNA_01242 gene until the stop codon, cloned opposite the xylose promoter	F: CAATCATATGCTAGGCGGGCGAGTTCGG R: GCTAGAGCTCCGAGGCTGCGCTCGTGG	This work
FC4317	TOP10	pRiboswitch (pMT604-riboswitch-mNeonGreen)	Tetracycline	Plasmid to express the Desulfitobacterium hafniense ilvE ppGpp-sensing riboswitch fused to mNeonGreen. This fusion is under control of Pxyl	UP F: CAATCATATGAGTTATAAATGAAAGAATGTATTATAACAG UP R: CTTCTTCACCTTTGCTGACCATAATGTGACTTTCCTCCTTTGC DN F: GCAAAGGAGGAAAGTCACATTATGGTCAGCAAAGGTGAAGAAG DN R: GCTAGAGCTCTCACTTGTACAGTTCGTCC	This work
FC4319	TOP10	pXTCYC-4-relA'-FLAG	Gentamycin	Plasmid to express truncated, constiutively active E. coli relA harboring a FLAG tag (relA'-FLAG) Plasmid integrates at xylose (xlyX); xylose-inducible expression	N/A	[Gonzalez & Collier, 2014]
FC4320	TOP10	pXTCYC-4-relA'(E335Q)-FLAG	Gentamycin	Plasmid to express truncated, inactive E. coli relA harboring a FLAG tag (relA'(E335Q)-FLAG) Plasmid integrates at xylose (xlyX); xylose-inducible expression	N/A	[Gonzalez & Collier, 2014]
FC4321	TOP10	pMT585-ctrADD	Kanamycin	Plasmid to express mutated ctrA allele in which final two C-terminal amino acid residues of wild-type CtrA are replaced with two aspartate residues	F: GCTACATATGCGCGTACTGTTGATCGAGG R: CAATGAATTCTCAGTCGTCGTTAACCTGCTCG	This work
Strains bearing plasmids for protein expression (plasmids transformed into Rosetta (DE3) / pLysS for protein expression )
FC3249	DH5a	pET23b-His6-SUMO	Carbenicillin	Strain harboring construct for His6-SUMO-tagged protein expression	N/A	Breann Brown
FC4392	TOP10	pET23b-His6-SUMO-ctrA	Carbenicillin	IPTG inducible His6-SUMO-ctrA fusion	F: GCTAAAGCTTatgcgcgtactgttg R: CAATGCGGCCGCCtcaggcggcgttaac	This work
References
Finan TM, Kunkel B, De Vos GF, Signer ER. (1986). Second symbiotic megaplasmid in Rhizobium meliloti carrying exopolysaccharide and thiamine synthesis genes. J Bacteriol. 167:66–72.
Gonzalez D, Collier J. (2014). Effects of (p)ppGpp on the progression of the cell cycle of Caulobacter crescentus. J Bacteriol. 196(14):2514-25.
North H, McLaughlin M, Fiebig A, Crosson S. (2023). The Caulobacter NtrB-NtrC two-component system bridges nitrogen assimilation and cell development. J Bacteriol. 205(10):e00181-23.
Thanbichler M, Iniesta AA, Shapiro L. (2007). A comprehensive set of plasmids for vanillate- and xylose-inducible gene expression in Caulobacter crescentus. Nucleic Acids Res. 35:e137

## Sheet: Caulobacter Strains
Tab 2: Caulobacter strains
Strain #	Genotype	Antibiotic resistance	Comments	Source
FC20	NA1000	None	N/A	[Evinger & Agabian, 1977]
FC149	NA1000 cckA(ts)	None	NA1000 that harbors temperature-sensitive mutations in cckA; double replacement of Ile-484 and Pro-485 residues by Asn and Ala residues, respectively Method of isolation: UV mutagenesis of NA1000 and selected for phage CBK resistance, reduced motility and temperature sensitivity for viability; see reference	[Jacobs et al., 1999]
FC4311	NA1000 ∆cpdR	None	deleted cpdR from FC149 using plasmid from FC4313	This work
FC4312	NA1000 cckA(ts) ∆cpdR	None	deleted cpdR from FC149 using plasmid from FC4313	This work
FC4004	NA1000 ∆ntrC	None	deleted ntrC from FC20 using plasmid from FC3987	[North et al., 2023]
FC4300	NA1000 cckA(ts) ∆ntrC	None	deleted ntrC from FC149 using plasmid from FC3987	This work
FC4304	NA1000 cckA(ts) ntrC(L424P)	None	replaced ntrC allele in FC149 using plasmid from FC4314	This work
FC4305	NA1000 cckA(ts) ntrC(A446P)	None	replaced ntrC allele in FC149 using plasmid from FC4315	This work
FC4322	NA1000 ntrC(L424P)	None	replaced ntrC allele in FC20 using plasmid from FC4314	This work
FC4323	NA1000 ntrC(A446P)	None	replaced ntrC allele in FC20 using plasmid from FC4315	This work
FC4301	NA1000 cckA(ts) ntrC(∆REC)	None	in-frame deletion of amino acid residues 17-125 of NtrC	This work
FC4302	NA1000 cckA(ts) ntrC(∆AAA)	None	in-frame deletion of amino acid residues 159-363 of NtrC	This work
FC4303	NA1000 cckA(ts) ntrC(∆HTH)	None	in-frame deletion of amino acid residues 423-462 of NtrC	This work
FC4006	NA1000 ntrC(D56A)	None	strain bearing point mutation in ntrC	[North et al., 2023]
FC4324	NA1000 cckA(ts) ntrC(D56A)	None	cckA(ts) strain (FC149) bearing point mutation in ntrC	This work
FC4325	NA1000 cckA(ts) ntrC(D56A, L424P)	None	cckA(ts) strain (FC149) bearing two point mutations in ntrC	This work
FC4326	NA1000 cckA(ts) ntrC(D56A, A446P)	None	cckA(ts) strain (FC149) bearing two point mutations in ntrC	This work
FC4005	NA1000 ∆ntrB	None	in frame deletion of ntrB; amino acid redisues 14-357 deleted	[North et al., 2023]
FC4327	NA1000 cckA(ts) ∆ntrB	None	built with pNPTS138-∆ntrB (FC3988)	This work
FC4328	NA1000 cckA(ts) ntrC(L424P) ∆ntrB	None	FC149 bearing point mutation in ntrC (FC4314) and deletion of ntrB (from FC3988)	This work
FC4329	NA1000 cckA(ts) ntrC(A446P) ∆ntrB	None	FC149 bearing point mutation in ntrC (FC4315) and deletion of ntrB (from FC3988)	This work
FC4330	NA1000 ∆CCNA_01242	None	FC20 bearing in frame knockout of CCNA_01242 (FC4316)	This work
FC4331	NA1000 cckA(ts) ∆CCNA_01242	None	FC149 bearing in frame knockout of CCNA_01242 (FC4316)	This work
FC4332	NA1000 cckA(ts) ∆ntrC ∆CCNA_01242	None	FC149 bearing in frame knockout of ntrC (FC3987) CCNA_01242 (FC4316)	This work
FC4333	NA1000 cckA(ts) ntrC(L424P) ∆CCNA_01242	None	FC149 bearing point mutation in ntrC (FC4314) and in frame deletion of CCNA_01242 (FC4316)	This work
FC4334	NA1000 cckA(ts) ntrC(A446A) ∆CCNA_01242	None	FC149 bearing point mutation in ntrC (FC4315) and in frame deletion of CCNA_01242 (FC4316)	This work
FC4012	NA1000 xylX::pMT585	Kanamycin	FC20 bearing pMT585 EV (MTLS4259); integrates at xylX	[North et al., 2023]
FC4013	NA1000 ∆ntrC xylX::pMT585	Kanamycin	FC4004 bearing pMT585 EV (MTLS4259); integrates at xylX	[North et al., 2023]
FC4015	NA1000 ∆ntrC xylX::pMT585-PntrC-ntrC	Kanamycin	PntrC + ntrC integrated at xylX; integrated in opposite orientation of PxylX; under control of its own promoter	This work
FC4335	NA1000 ∆CCNA_01242 xylX::pMT585	Kanamycin	strain harboring pMT585 EV; integrates at xylX	This work
FC4336	NA1000 ∆CCNA_01242 xylX::pMT585-PCCNA_01242-CCNA_01242	Kanamycin	PCCNA_01242 + CCNA_01242 integrated at xylX; integrated in opposite orientation of PxylX; under control of its own promoter	This work
FC4337	NA1000 ∆ntrC ∆CCNA_01242 xylX::pMT585	Kanamycin	strain harboring pMT585 EV (MTLS4259); integrates at xylX	This work
FC4338	NA1000 ∆ntrC ∆CCNA_01242 xylX::pMT585-PCCNA_01242-CCNA_01242	Kanamycin	PCCNA_01242 + CCNA_01242 integrated at xylX; integrated in opposite orientation of PxylX; under control of its own promoter	This work
FC4339	NA1000 xylX::pMT585 xylX::pRiboswitch	Tetracycline, Kanamycin	strain haboring pRiboswitch construct from FC4317 and pMT585 EV; both constructs integrated at the xylose promoter; pRiboswitch under control of xylose promoter	This work
FC4340	NA1000 ∆ntrC xylX::pMT585 xylX::pRiboswitch	Tetracycline, Kanamycin	strain haboring pRiboswitch construct from FC4317 and pMT585 EV; both constructs integrated at the xylose promoter; pRiboswitch under control of xylose promoter	This work
FC4341	NA1000 ∆ntrC xylX::pMT585-PntrC-ntrC xylX::pRiboswitch	Tetracycline, Kanamycin	strain haboring pRiboswitch construct from FC4317 and pMT585-PntrC + ntrC (FC3996) from MTLS4259; both constructs integrated at the xylose promoter; pRiboswitch under control of xylose promoter	This work
FC769	NA1000 ∆spoT	None	in-frame deletion of spoT; the deletion leaves the first 24 codons and last 29 codons	[Boutte & Crosson, 2011]
FC4342	NA1000 ∆spoT xylX::pRiboswitch	Tetracycline	strain haboring pRiboswitch construct from FC4317	This work
FC4343	NA1000 xylX::pRiboswitch	Tetracycline	strain haboring pRiboswitch construct from FC4317	This work
FC4344	NA1000 cckA(ts) xylX::pRiboswitch	Tetracycline	strain haboring pRiboswitch construct from FC4317	This work
FC4345	NA1000 cckA(ts) ∆ntrC xylX::pRiboswitch	Tetracycline	strain haboring pRiboswitch construct from FC4317	This work
FC4346	NA1000 cckA(ts) ntrC(L424P) xylX::pRiboswitch	Tetracycline	strain haboring pRiboswitch construct from FC4317	This work
FC4347	NA1000 cckA(ts) ntrC(A446P) xylX::pRiboswitch	Tetracycline	strain haboring pRiboswitch construct from FC4317	This work
FC4348	NA1000 xylX::pXTCYC-4	Gentamycin	FC20 strain harboring pXTCYC-4 EV from MTLS4339; integrates at xylX	This work
FC4349	NA1000 xylX::pXTCYC-4-relA'-FLAG	Gentamycin	FC20 strain harboring pXTCYC-4-relA'-FLAG plasmid from FC4319; pXTCYC-4-relA'-FLAG integrates at xylX; under control of PxylX	This work
FC4350	NA1000 xylX::pXTCYC-4-relA'(E335Q)-FLAG	Gentamycin	FC20 strain harboring pXTCYC-4-relA'(E335Q)-FLAG plasmid from FC4320; pXTCYC-4-relA'-FLAG integrates at xylX; under control of PxylX	This work
FC4351	NA1000 cckA(ts) xylX::pXTCYC-4	Gentamycin	FC149 strain harboring pXTCYC-4 EV from MTLS4339; integrates at xylX	This work
FC4352	NA1000 cckA(ts) xylX::pXTCYC-4-relA'-FLAG	Gentamycin	FC149 strain harboring pXTCYC-4-relA'-FLAG plasmid from FC4319; pXTCYC-4-relA'-FLAG integrates at xylX; under control of PxylX	This work
FC4353	NA1000 cckA(ts) xylX::pXTCYC-4-relA'(E335Q)-FLAG	Gentamycin	FC149 strain harboring pXTCYC-4-relA'(E335Q)-FLAG plasmid from FC4320; pXTCYC-4-relA'-FLAG integrates at xylX; under control of PxylX	This work
FC4354	NA1000 xylX::pMT585-ctrADD	Kanamycin	FC20 strain haboring pMT585-ctrADD construct from FC4321; construct integrates at xylX; under control of PxylX	This work
FC4355	NA1000 cckA(ts) xylX::pMT585-ctrADD	Kanamycin	FC149 strain haboring pMT585-ctrADD construct from FC4321; construct integrates at xylX; under control of PxylX	This work
FC4440	NA1000 cckA(ts) xylX::pMT585	Kanamycin	strain haboring pMT585 EV (MTLS4259)
FC4438	NA1000 ∆gdhZ	None	FC20 haboring in-frame deletion of gdhZ (using construct from FC4449)
FC4439	NA1000 ∆kidO	None	FC20 haboring in-frame deletion of kidO (using construct from FC4448)
FC4440	NA1000 ∆gdhZ ∆cpdR	None	FC20 haboring in-frame deletion of gdhZ (using construct from FC4449) and cpdR (using construct from 4313)
FC4441	NA1000 ∆kidO ∆cpdR	None	FC20 haboring in-frame deletion of kidO (using construct from FC4448) and cpdR (using construct from 4313)
FC4442	NA1000 cckA(ts) ∆kidO	None	FC149 haboring in-frame deletion of kidO (using construct from FC4448)
FC4443	NA1000 cckA(ts) ∆cpdR ∆gdhZ	None	FC149 haboring in-frame deletion of gdhZ (using construct from FC4449) and cpdR (using construct from 4313)
FC4444	NA1000 cckA(ts) ∆cpdR ∆kidO	None	FC149 haboring in-frame deletion of kidO (using construct from FC4448) and cpdR (using construct from 4313)
	Strain isolated from cckA(ts) suppressor screen - see table S1 for genotypes
FC4356	cckA(ts)-sup3	None	parental strain FC149	This work
FC4357	cckA(ts)-sup4	None	parental strain FC149	This work
FC4358	cckA(ts)-sup6	None	parental strain FC149	This work
FC4359	cckA(ts)-sup8	None	parental strain FC149	This work
FC4360	cckA(ts)-sup9	None	parental strain FC149	This work
FC4361	cckA(ts)-sup10	None	parental strain FC149	This work
FC4362	cckA(ts)-sup11	None	parental strain FC149	This work
FC4363	cckA(ts)-sup12	None	parental strain FC149	This work
FC4364	cckA(ts)-sup13	None	parental strain FC149	This work
FC4365	cckA(ts)-sup14	None	parental strain FC149	This work
FC4366	cckA(ts)-sup15	None	parental strain FC149	This work
FC4367	cckA(ts)-sup16	None	parental strain FC149	This work
FC4368	cckA(ts)-sup17	None	parental strain FC149	This work
FC4369	cckA(ts)-sup18	None	parental strain FC149	This work
FC4370	cckA(ts)-sup19	None	parental strain FC149	This work
FC4371	cckA(ts)-sup20	None	parental strain FC149	This work
FC4372	cckA(ts)-sup21	None	parental strain FC149	This work
FC4373	cckA(ts)-sup22	None	parental strain FC149	This work
FC4374	cckA(ts)-sup23	None	parental strain FC149	This work
FC4375	cckA(ts)-sup24	None	parental strain FC149	This work
FC4376	cckA(ts)-sup25	None	parental strain FC149	This work
FC4377	cckA(ts)-sup26	None	parental strain FC149	This work
FC4378	cckA(ts)-sup27	None	parental strain FC149	This work
FC4379	cckA(ts)-sup28	None	parental strain FC149	This work
FC4380	cckA(ts)-sup29	None	parental strain FC149	This work
FC4381	cckA(ts)-sup30	None	parental strain FC149	This work
	Strain isolated from "glutamine-blind" suppressor screen - see table S2 for genotypes
FC4382	cckA(ts) ∆ntrC sup1	None	parental strain FC4300	This work
FC4383	cckA(ts) ∆ntrC sup2	None	parental strain FC4300	This work
FC4384	cckA(ts) ∆ntrC sup3	None	parental strain FC4300	This work
FC4385	cckA(ts) ntrC(L424P) sup1	None	parental strain FC4304	This work
FC4386	cckA(ts) ntrC(L424P) sup2	None	parental strain FC4304	This work
FC4387	cckA(ts) ntrC(L424P) sup3	None	parental strain FC4304	This work
FC4388	cckA(ts) ntrC(L424P) sup4	None	parental strain FC4305	This work
FC4389	cckA(ts) ntrC(A446P) sup1	None	parental strain FC4305	This work
FC4390	cckA(ts) ntrC(A446P) sup2	None	parental strain FC4305	This work
FC4391	cckA(ts) ntrC(A446P) sup3	None	parental strain FC4305	This work
References
Boutte C, Crosson S. (2011). The complex logic of stringent response regulation in Caulobacter crescentus: starvation signaling in an oligotrophic environment.Mol Microbiol. 80(3):695-714.
Evinger M, Agabian N. (1977). Envelope-associated nucleoid from Caulobacter crescentus stalked and swarmer cells. J Bacteriol. 132:294-301.
Jacobs C, Domian I, Maddock J, Shapiro L. (1999). Cell Cycle–Dependent Polar Localization of an Essential Bacterial Histidine Kinase that Controls DNA Replication and Cell Division. Cell. 97(1):111-120.
North H, McLaughlin M, Fiebig A, Crosson S. (2023). The Caulobacter NtrB-NtrC two-component system bridges nitrogen assimilation and cell development. J Bacteriol. 205(10):e00181-23.
Poindexter JS. (1964). Biological properties and classification of the Caulobacter group. Bacteriol Rev 28:231-295.
